# Supplementary material for: 4-Carbethoxy-1-[4-(N,N-dimethylamino)benzoyl]thiosemicarbazide
Source: Acta Crystallogr Sect E Struct Rep Online. 2010 Apr 30;66(Pt 5):o1241. doi: 10.1107/S1600536810015576 (PMC2979162; doi:10.1107/S1600536810015576)
Supplement: Supplementary file 1 [file e-66-o1241-sup1.cif]

##############################################################################
###                                                                        ###
###        Electronic paper (Acta Crystallographica Section E)             ###
###                                                                        ###
##############################################################################
#                                                                            #
# This CIF contains the data in a paper accepted for publication in Acta     #
# Crystallographica Section E. It conforms to the requirements of Notes      #
# for Authors for Section E, and has been peer reviewed under the auspices   #
# of the IUCr Commission on Journals.                                        #
#                                                                            #
# Full details of the Crystallographic Information File format               #
# are given in the paper "The Crystallographic Information File (CIF):       #
# a New Standard Archive File for Crystallography" by S. R. Hall, F. H.      #
# Allen and I. D. Brown [Acta Cryst. (1991), A47, 655-685].                  #
#                                                                            #
# The current version of the core CIF dictionary is obtainable from          #
# ftp://ftp.iucr.org/pub/cif_core.dic. The current version number is 2.4.    #
#                                                                            #
# Software is freely available for graphical display of the structure(s) in  #
# this CIF.  For information consult the CIF home page http://www.iucr.org/  #
# cif/home.html                                                              #
#                                                                            #
# This file may be used for bona fide research purposes within the           #
# scientific community so long as proper attribution is given to the journal # 
# article from which it was obtained.                                        #
#                                                                            #
##############################################################################
                                             
data_I
_audit_creation_method     SHELXL-97
_chemical_name_systematic
;
Ethyl <i>N</i>-{2-[4-(dimethylamino)benzoyl]hydrazinethiocarbonyl}carbamate
;
_chemical_name_common
;
1-[4-(Dimethylamino)benzoyl]-4-(ethoxycarbonyl)thiosemicarbazide
;
_chemical_formula_moiety     'C13 H18 N4 O3 S'
_chemical_formula_sum     'C13 H18 N4 O3 S'
_chemical_formula_iupac     'C13 H18 N4 O3 S'
_chemical_formula_weight     310.37
_chemical_melting_point     474
_symmetry_cell_setting     triclinic
_symmetry_space_group_name_H-M     'P -1'
_symmetry_space_group_name_hall     '-P 1'
loop_
    _symmetry_equiv_pos_as_xyz
    'x, y, z'
    '-x, -y, -z'
_cell_length_a     7.876(4)
_cell_length_b     8.184(4)
_cell_length_c     12.086(6)
_cell_angle_alpha     82.290(12)
_cell_angle_beta     74.769(11)
_cell_angle_gamma     84.469(11)
_cell_volume     743.3(7)
_cell_formula_units_Z     2
_cell_measurement_reflns_used     644
_cell_measurement_theta_min     2.52
_cell_measurement_theta_max     27.41
_cell_measurement_temperature     100(2)
_exptl_crystal_description     rod
_exptl_crystal_colour     colourless
_exptl_crystal_size_max     0.24
_exptl_crystal_size_mid     0.10
_exptl_crystal_size_min     0.08
_exptl_crystal_density_diffrn     1.387
_exptl_crystal_density_meas     ?
_exptl_crystal_density_method     'not measured'
_exptl_crystal_F_000     328
_exptl_absorpt_coefficient_mu     0.234
_exptl_absorpt_correction_type     multi-scan
_exptl_absorpt_process_details     '(SADABS; Sheldrick, 2001)'
_exptl_absorpt_correction_T_min     0.9460
_exptl_absorpt_correction_T_max     0.9815
_exptl_special_details
;
;
_diffrn_ambient_temperature     100(2)
_diffrn_radiation_type     MoK\a
_diffrn_radiation_wavelength     0.71073
_diffrn_radiation_source     'fine-focus sealed tube'
_diffrn_radiation_monochromator     graphite
_diffrn_measurement_device_type     'Bruker SMART APEX CCD'
_diffrn_measurement_method     '\f and \w'
_diffrn_detector_area_resol_mean     ?
_diffrn_reflns_number     5201
_diffrn_reflns_av_R_equivalents     0.0308
_diffrn_reflns_av_sigmaI/netI     0.0622
_diffrn_reflns_theta_min     1.76
_diffrn_reflns_theta_max     27.48
_diffrn_reflns_theta_full     27.48
_diffrn_measured_fraction_theta_max     0.990
_diffrn_measured_fraction_theta_full     0.990
_diffrn_reflns_limit_h_min     -9
_diffrn_reflns_limit_h_max     10
_diffrn_reflns_limit_k_min     -10
_diffrn_reflns_limit_k_max     10
_diffrn_reflns_limit_l_min     -12
_diffrn_reflns_limit_l_max     15
_diffrn_standards_number     0
_diffrn_standards_interval_count     .
_diffrn_standards_interval_time     .
_diffrn_standards_decay_%     ?
_refine_special_details
;
Refinement of <i>F</i>^2^ against ALL reflections. The weighted <i>R</i>-factor
<i>wR</i> and goodness of fit <i>S</i> are based on <i>F</i>^2^, conventional
<i>R</i>-factors <i>R</i> are based on <i>F</i>, with <i>F</i> set to zero for
negative <i>F</i>^2^. The threshold expression of <i>F</i>^2^ >
2\s(<i>F</i>^2^) is used only for calculating <i>R</i>-factors(gt) <i>etc</i>.
and is not relevant to the choice of reflections for refinement.
<i>R</i>-factors based on <i>F</i>^2^ are statistically about twice as large
as those based on <i>F</i>, and <i>R</i>- factors based on ALL data will be
even larger.
;
_reflns_number_total     3379
_reflns_number_gt     2839
_reflns_threshold_expression     I>2\s(I)
_refine_ls_structure_factor_coef     Fsqd
_refine_ls_matrix_type     full
_refine_ls_R_factor_all     0.0976
_refine_ls_R_factor_gt     0.0806
_refine_ls_wR_factor_gt     0.1988
_refine_ls_wR_factor_ref     0.2181
_refine_ls_goodness_of_fit_ref     1.179
_refine_ls_restrained_S_all     1.179
_refine_ls_number_reflns     3379
_refine_ls_number_parameters     205
_refine_ls_number_restraints     0
_refine_ls_hydrogen_treatment     mixed
_refine_ls_weighting_scheme     calc
_refine_ls_weighting_details
         'calc w=1/[\s^2^(Fo^2^)+(0.0987P)^2^+1.3625P] where P=(Fo^2^+2Fc^2^)/3'
_atom_sites_solution_hydrogens     geom
_atom_sites_solution_primary     direct
_atom_sites_solution_secondary     difmap
_refine_ls_shift/su_max     0.000
_refine_ls_shift/su_mean     0.000
_refine_diff_density_max     0.842
_refine_diff_density_min     -0.453
_refine_ls_extinction_method     none
_refine_ls_extinction_coef     ?
loop_
    _atom_type_symbol
    _atom_type_description
    _atom_type_scat_dispersion_real
    _atom_type_scat_dispersion_imag
    _atom_type_scat_source
    'C' 'C' 0.0033 0.0016
                         'International Tables Vol C Tables 4.2.6.8 and 6.1.1.4'
    'H' 'H' 0.0000 0.0000
                         'International Tables Vol C Tables 4.2.6.8 and 6.1.1.4'
    'N' 'N' 0.0061 0.0033
                         'International Tables Vol C Tables 4.2.6.8 and 6.1.1.4'
    'O' 'O' 0.0106 0.0060
                         'International Tables Vol C Tables 4.2.6.8 and 6.1.1.4'
    'S' 'S' 0.1246 0.1234
                         'International Tables Vol C Tables 4.2.6.8 and 6.1.1.4'
_computing_data_collection     'SMART (Bruker, 2001)'
_computing_cell_refinement     'SAINT (Bruker, 2001)'
_computing_data_reduction     'SAINT (Bruker, 2001)'
_computing_structure_solution     'SHELXS97 (Sheldrick, 2008)'
_computing_structure_refinement     'SHELXL97 (Sheldrick, 2008)'
_computing_molecular_graphics     'SHELXTL (Sheldrick, 2008)'
_computing_publication_material     'SHELXTL (Sheldrick, 2008)'
loop_
    _atom_site_type_symbol
    _atom_site_label
    _atom_site_fract_x
    _atom_site_fract_y
    _atom_site_fract_z
    _atom_site_U_iso_or_equiv
    _atom_site_adp_type
    _atom_site_calc_flag
    _atom_site_refinement_flags
    _atom_site_occupancy
    _atom_site_disorder_assembly
    _atom_site_disorder_group
    S S1 0.25106(11) 0.89905(11) 1.00357(7) 0.0123(3) Uani d . 1 . .
    O O1 0.6976(3) 1.2062(3) 0.7276(2) 0.0147(6) Uani d . 1 . .
    O O2 0.4814(3) 1.1658(3) 0.6437(2) 0.0152(6) Uani d . 1 . .
    O O3 0.1155(3) 0.9455(3) 0.6162(2) 0.0146(6) Uani d . 1 . .
    N N1 0.4741(4) 1.0685(4) 0.8327(3) 0.0106(6) Uani d . 1 . .
    H H1N 0.534(7) 1.072(7) 0.878(5) 0.037(15) Uiso d . 1 . .
    N N2 0.2296(4) 0.9931(4) 0.7882(3) 0.0123(6) Uani d . 1 . .
    H H2N 0.262(6) 1.043(6) 0.719(4) 0.017(11) Uiso d . 1 . .
    N N3 0.0781(4) 0.9079(4) 0.8084(3) 0.0138(7) Uani d . 1 . .
    H H3N 0.005(6) 0.926(5) 0.866(4) 0.011(10) Uiso d . 1 . .
    N N4 -0.6011(4) 0.5754(4) 0.7533(3) 0.0218(8) Uani d . 1 . .
    C C1 0.9562(5) 1.3511(5) 0.6447(3) 0.0151(8) Uani d . 1 . .
    H H1A 0.9156 1.4354 0.6979 0.023 Uiso calc R 1 . .
    H H1B 1.0341 1.3997 0.5730 0.023 Uiso calc R 1 . .
    H H1C 1.0207 1.2596 0.6803 0.023 Uiso calc R 1 . .
    C C2 0.7995(5) 1.2877(5) 0.6182(3) 0.0138(7) Uani d . 1 . .
    H H2A 0.7274 1.3800 0.5879 0.017 Uiso calc R 1 . .
    H H2B 0.8385 1.2083 0.5601 0.017 Uiso calc R 1 . .
    C C3 0.5467(5) 1.1491(4) 0.7259(3) 0.0109(7) Uani d . 1 . .
    C C4 0.3184(4) 0.9900(4) 0.8667(3) 0.0119(7) Uani d . 1 . .
    C C6 0.0248(4) 0.8950(4) 0.7109(3) 0.0109(7) Uani d . 1 . .
    C C7 -0.1384(4) 0.8092(4) 0.7270(3) 0.0108(7) Uani d . 1 . .
    C C8 -0.2115(5) 0.8174(4) 0.6328(3) 0.0122(7) Uani d . 1 . .
    H H8 -0.1558 0.8778 0.5619 0.015 Uiso calc R 1 . .
    C C9 -0.3619(5) 0.7403(5) 0.6401(3) 0.0137(7) Uani d . 1 . .
    H H9 -0.4079 0.7473 0.5743 0.016 Uiso calc R 1 . .
    C C10 -0.4491(5) 0.6506(4) 0.7447(3) 0.0127(7) Uani d . 1 . .
    C C11 -0.3746(5) 0.6417(5) 0.8393(3) 0.0145(7) Uani d . 1 . .
    H H11 -0.4295 0.5811 0.9104 0.017 Uiso calc R 1 . .
    C C12 -0.2221(5) 0.7201(5) 0.8304(3) 0.0124(7) Uani d . 1 . .
    H H12 -0.1742 0.7129 0.8955 0.015 Uiso calc R 1 . .
    C C13 -0.6896(5) 0.4845(5) 0.8622(4) 0.0228(9) Uani d . 1 . .
    H H13A -0.6084 0.3962 0.8853 0.034 Uiso calc R 1 . .
    H H13B -0.7933 0.4363 0.8527 0.034 Uiso calc R 1 . .
    H H13C -0.7266 0.5600 0.9219 0.034 Uiso calc R 1 . .
    C C14 -0.6706(5) 0.5756(5) 0.6535(3) 0.0172(8) Uani d . 1 . .
    H H14A -0.6649 0.6861 0.6103 0.026 Uiso calc R 1 . .
    H H14B -0.7935 0.5456 0.6789 0.026 Uiso calc R 1 . .
    H H14C -0.6004 0.4953 0.6037 0.026 Uiso calc R 1 . .
loop_
    _atom_site_aniso_label
    _atom_site_aniso_U_11
    _atom_site_aniso_U_22
    _atom_site_aniso_U_33
    _atom_site_aniso_U_12
    _atom_site_aniso_U_13
    _atom_site_aniso_U_23
    S1 0.0110(4) 0.0190(5) 0.0080(4) -0.0039(3) -0.0034(3) -0.0013(3)
    O1 0.0134(12) 0.0172(13) 0.0144(13) -0.0080(10) -0.0040(10) 0.0009(10)
    O2 0.0169(13) 0.0166(13) 0.0141(13) -0.0069(10) -0.0066(10) 0.0008(10)
    O3 0.0172(13) 0.0185(13) 0.0092(12) -0.0073(10) -0.0032(10) -0.0018(10)
    N1 0.0119(14) 0.0123(14) 0.0092(14) -0.0051(11) -0.0045(12) -0.0004(11)
    N2 0.0122(14) 0.0179(15) 0.0072(14) -0.0068(12) -0.0028(11) 0.0024(12)
    N3 0.0067(13) 0.0220(17) 0.0128(16) -0.0060(12) -0.0001(12) -0.0032(13)
    N4 0.0201(17) 0.0303(19) 0.0176(17) -0.0149(15) -0.0078(14) 0.0034(14)
    C1 0.0134(16) 0.0133(17) 0.0183(19) -0.0044(13) -0.0034(14) 0.0004(14)
    C2 0.0167(17) 0.0143(17) 0.0107(17) -0.0068(14) -0.0019(14) -0.0010(13)
    C3 0.0129(16) 0.0051(15) 0.0149(17) -0.0016(12) -0.0018(13) -0.0045(12)
    C4 0.0110(16) 0.0113(16) 0.0133(17) 0.0005(13) -0.0031(13) -0.0024(13)
    C6 0.0109(15) 0.0101(16) 0.0122(17) -0.0015(13) -0.0016(13) -0.0050(13)
    C7 0.0091(15) 0.0122(16) 0.0104(16) -0.0028(13) -0.0004(13) -0.0012(13)
    C8 0.0130(16) 0.0089(16) 0.0142(17) 0.0012(13) -0.0012(13) -0.0048(13)
    C9 0.0164(17) 0.0180(18) 0.0108(17) -0.0025(14) -0.0078(14) -0.0064(14)
    C10 0.0129(16) 0.0119(16) 0.0144(18) -0.0030(13) -0.0040(14) -0.0025(13)
    C11 0.0159(17) 0.0163(18) 0.0106(17) -0.0069(14) -0.0024(14) 0.0028(14)
    C12 0.0111(16) 0.0180(18) 0.0096(16) -0.0035(13) -0.0049(13) -0.0004(13)
    C13 0.0180(19) 0.025(2) 0.026(2) -0.0121(16) -0.0032(16) -0.0026(17)
    C14 0.0189(18) 0.0167(18) 0.021(2) -0.0042(14) -0.0125(15) -0.0029(15)
_geom_special_details
;
All esds (except the esd in the dihedral angle between two l.s. planes) are
estimated using the full covariance matrix. The cell esds are taken into
account individually in the estimation of esds in distances, angles and
torsion angles; correlations between esds in cell parameters are only used
when they are defined by crystal symmetry. An approximate (isotropic)
treatment of cell esds is used for estimating esds involving l.s. planes.
;
loop_
    _geom_bond_atom_site_label_1
    _geom_bond_atom_site_label_2
    _geom_bond_site_symmetry_2
    _geom_bond_distance
    _geom_bond_publ_flag
    S1 C4 . 1.690(4) ?
    O1 C3 . 1.325(4) ?
    O1 C2 . 1.465(4) ?
    O2 C3 . 1.219(4) ?
    O3 C6 . 1.221(4) ?
    N1 C3 . 1.374(5) ?
    N1 C4 . 1.379(4) ?
    N1 H1N . 0.82(6) ?
    N2 C4 . 1.315(5) ?
    N2 N3 . 1.390(4) ?
    N2 H2N . 0.86(5) ?
    N3 C6 . 1.371(5) ?
    N3 H3N . 0.80(4) ?
    N4 C10 . 1.372(5) ?
    N4 C14 . 1.450(5) ?
    N4 C13 . 1.458(5) ?
    C1 C2 . 1.507(5) ?
    C1 H1A . 0.9800 ?
    C1 H1B . 0.9800 ?
    C1 H1C . 0.9800 ?
    C2 H2A . 0.9900 ?
    C2 H2B . 0.9900 ?
    C6 C7 . 1.479(5) ?
    C7 C12 . 1.394(5) ?
    C7 C8 . 1.396(5) ?
    C8 C9 . 1.372(5) ?
    C8 H8 . 0.9500 ?
    C9 C10 . 1.414(5) ?
    C9 H9 . 0.9500 ?
    C10 C11 . 1.407(5) ?
    C11 C12 . 1.389(5) ?
    C11 H11 . 0.9500 ?
    C12 H12 . 0.9500 ?
    C13 H13A . 0.9800 ?
    C13 H13B . 0.9800 ?
    C13 H13C . 0.9800 ?
    C14 H14A . 0.9800 ?
    C14 H14B . 0.9800 ?
    C14 H14C . 0.9800 ?
loop_
    _geom_angle_atom_site_label_1
    _geom_angle_atom_site_label_2
    _geom_angle_atom_site_label_3
    _geom_angle_site_symmetry_1
    _geom_angle_site_symmetry_3
    _geom_angle
    _geom_angle_publ_flag
    C3 O1 C2 . . 116.3(3) ?
    C3 N1 C4 . . 127.1(3) ?
    C3 N1 H1N . . 112(4) ?
    C4 N1 H1N . . 121(4) ?
    C4 N2 N3 . . 122.1(3) ?
    C4 N2 H2N . . 124(3) ?
    N3 N2 H2N . . 114(3) ?
    C6 N3 N2 . . 114.1(3) ?
    C6 N3 H3N . . 119(3) ?
    N2 N3 H3N . . 114(3) ?
    C10 N4 C14 . . 121.0(3) ?
    C10 N4 C13 . . 120.2(3) ?
    C14 N4 C13 . . 118.7(3) ?
    C2 C1 H1A . . 109.5 ?
    C2 C1 H1B . . 109.5 ?
    H1A C1 H1B . . 109.5 ?
    C2 C1 H1C . . 109.5 ?
    H1A C1 H1C . . 109.5 ?
    H1B C1 H1C . . 109.5 ?
    O1 C2 C1 . . 106.0(3) ?
    O1 C2 H2A . . 110.5 ?
    C1 C2 H2A . . 110.5 ?
    O1 C2 H2B . . 110.5 ?
    C1 C2 H2B . . 110.5 ?
    H2A C2 H2B . . 108.7 ?
    O2 C3 O1 . . 126.1(3) ?
    O2 C3 N1 . . 125.2(3) ?
    O1 C3 N1 . . 108.7(3) ?
    N2 C4 N1 . . 116.4(3) ?
    N2 C4 S1 . . 123.9(3) ?
    N1 C4 S1 . . 119.7(3) ?
    O3 C6 N3 . . 120.0(3) ?
    O3 C6 C7 . . 123.2(3) ?
    N3 C6 C7 . . 116.7(3) ?
    C12 C7 C8 . . 118.4(3) ?
    C12 C7 C6 . . 123.7(3) ?
    C8 C7 C6 . . 117.9(3) ?
    C9 C8 C7 . . 121.6(3) ?
    C9 C8 H8 . . 119.2 ?
    C7 C8 H8 . . 119.2 ?
    C8 C9 C10 . . 120.6(3) ?
    C8 C9 H9 . . 119.7 ?
    C10 C9 H9 . . 119.7 ?
    N4 C10 C11 . . 121.3(3) ?
    N4 C10 C9 . . 121.0(3) ?
    C11 C10 C9 . . 117.7(3) ?
    C12 C11 C10 . . 121.0(3) ?
    C12 C11 H11 . . 119.5 ?
    C10 C11 H11 . . 119.5 ?
    C11 C12 C7 . . 120.7(3) ?
    C11 C12 H12 . . 119.7 ?
    C7 C12 H12 . . 119.7 ?
    N4 C13 H13A . . 109.5 ?
    N4 C13 H13B . . 109.5 ?
    H13A C13 H13B . . 109.5 ?
    N4 C13 H13C . . 109.5 ?
    H13A C13 H13C . . 109.5 ?
    H13B C13 H13C . . 109.5 ?
    N4 C14 H14A . . 109.5 ?
    N4 C14 H14B . . 109.5 ?
    H14A C14 H14B . . 109.5 ?
    N4 C14 H14C . . 109.5 ?
    H14A C14 H14C . . 109.5 ?
    H14B C14 H14C . . 109.5 ?
loop_
    _geom_torsion_atom_site_label_1
    _geom_torsion_atom_site_label_2
    _geom_torsion_atom_site_label_3
    _geom_torsion_atom_site_label_4
    _geom_torsion_site_symmetry_1
    _geom_torsion_site_symmetry_2
    _geom_torsion_site_symmetry_3
    _geom_torsion_site_symmetry_4
    _geom_torsion
    _geom_torsion_publ_flag
    C4 N2 N3 C6 . . . . -166.5(3) ?
    C3 O1 C2 C1 . . . . 176.1(3) ?
    C2 O1 C3 O2 . . . . -4.1(5) ?
    C2 O1 C3 N1 . . . . 176.4(3) ?
    C4 N1 C3 O2 . . . . 1.2(6) ?
    C4 N1 C3 O1 . . . . -179.3(3) ?
    N3 N2 C4 N1 . . . . 174.8(3) ?
    N3 N2 C4 S1 . . . . -6.0(5) ?
    C3 N1 C4 N2 . . . . -0.2(5) ?
    C3 N1 C4 S1 . . . . -179.4(3) ?
    N2 N3 C6 O3 . . . . 5.2(5) ?
    N2 N3 C6 C7 . . . . -178.5(3) ?
    O3 C6 C7 C12 . . . . 165.6(4) ?
    N3 C6 C7 C12 . . . . -10.6(5) ?
    O3 C6 C7 C8 . . . . -13.9(5) ?
    N3 C6 C7 C8 . . . . 169.8(3) ?
    C12 C7 C8 C9 . . . . 0.0(5) ?
    C6 C7 C8 C9 . . . . 179.5(3) ?
    C7 C8 C9 C10 . . . . 0.6(5) ?
    C14 N4 C10 C11 . . . . -175.8(3) ?
    C13 N4 C10 C11 . . . . 0.3(6) ?
    C14 N4 C10 C9 . . . . 4.3(6) ?
    C13 N4 C10 C9 . . . . -179.5(4) ?
    C8 C9 C10 N4 . . . . 178.9(3) ?
    C8 C9 C10 C11 . . . . -0.9(5) ?
    N4 C10 C11 C12 . . . . -179.1(4) ?
    C9 C10 C11 C12 . . . . 0.8(5) ?
    C10 C11 C12 C7 . . . . -0.3(6) ?
    C8 C7 C12 C11 . . . . -0.1(5) ?
    C6 C7 C12 C11 . . . . -179.6(3) ?
loop_
    _geom_hbond_atom_site_label_D
    _geom_hbond_atom_site_label_H
    _geom_hbond_atom_site_label_A
    _geom_hbond_site_symmetry_A
    _geom_hbond_distance_DH
    _geom_hbond_distance_HA
    _geom_hbond_distance_DA
    _geom_hbond_angle_DHA
    N1 H1N S1 2_677 0.82(6) 2.53(6) 3.342(3) 173(5)
    N3 H3N S1 2_577 0.80(4) 2.64(5) 3.385(4) 156(4)
    N2 H2N O2 . 0.86(5) 2.02(5) 2.653(4) 130(4)
data_global
_journal_date_recd_electronic     2010-04-20
_journal_date_accepted     2010-04-27
_journal_name_full     'Acta Crystallographica, Section E'
_journal_year     2010
_journal_volume     66
_journal_issue      5
_journal_page_first     o1241
_journal_page_last     o1241
_journal_paper_category     QO
_journal_coeditor_code     DS2029
_publ_contact_author_name     'Anton V. Dolzhenko'
_publ_contact_author_address
;
Department of Pharmacy
Faculty of Science
National University of Singapore
18 Science Drive 4
Singapore 117543
Singapore
;
_publ_contact_author_email     'phada@nus.edu.sg'
_publ_contact_author_fax     ?
_publ_contact_author_phone     '+65 65162657'
_publ_section_title
;
4-Carbethoxy-1-[4-(<i>N</i>,<i>N</i>-dimethylamino)benzoyl]thiosemicarbazide
;
loop_
    _publ_author_name
    _publ_author_footnote
    _publ_author_address
    'Bera, Hriday' .
;
Department of Pharmacy
Faculty of Science
National University of Singapore
18 Science Drive 4
Singapore 117543
Singapore
;
    'Dolzhenko, Anton V.' .
;
Department of Pharmacy
Faculty of Science
National University of Singapore
18 Science Drive 4
Singapore 117543
Singapore
;
    'Tan, Geok Kheng' .
;
Department of Chemistry
Faculty of Science
National University of Singapore
3 Science Drive 3
Singapore 117543
Singapore
;
    'Koh, Lip Lin' .
;
Department of Chemistry
Faculty of Science
National University of Singapore
3 Science Drive 3
Singapore 117543
Singapore
;
    'Chui, Wai Keung' .
;
Department of Pharmacy
Faculty of Science
National University of Singapore
18 Science Drive 4
Singapore 117543
Singapore
;
