# Supplementary material for: 4-Carbethoxy-1-[4-(N,N-dimethylamino)benzoyl]thiosemicarbazide
Source: Acta Crystallogr Sect E Struct Rep Online. 2010 Apr 30;66(Pt 5):o1241. doi: 10.1107/S1600536810015576 (PMC2979162; doi:10.1107/S1600536810015576)
Supplement: Supplementary file 2 [file e-66-o1241-Isup2.hkl]

# 
# h,k,l, Fc-squared, Fo-squared, sigma(Fo-squared) and status flag 
# 
data_I
_shelx_title ' A205 in P-1' 
_shelx_refln_list_code          4 
_shelx_F_calc_maximum      214.34 
_exptl_crystal_F_000       328.00 
_reflns_d_resolution_high  0.7701 
 
loop_ 
 _symmetry_equiv_pos_as_xyz 
 'x, y, z' 
 '-x, -y, -z' 
 
_cell_length_a     7.8756 
_cell_length_b     8.1842 
_cell_length_c    12.0857 
_cell_angle_alpha  82.290 
_cell_angle_beta   74.769 
_cell_angle_gamma  84.469 
 
_shelx_F_squared_multiplier     1.000 
 
loop_ 
 _refln_index_h 
 _refln_index_k 
 _refln_index_l 
 _refln_F_squared_calc 
 _refln_F_squared_meas 
 _refln_F_squared_sigma 
 _refln_observed_status 
   1   0   0      970.02       -0.25      0.49 o 
   2   0   0      727.84        4.05      1.64 o 
   3   0   0        0.35        1.04      1.53 o 
   5   0   0       61.81        7.65      2.84 o 
   6   0   0       60.28       51.11      6.38 o 
   7   0   0       78.24       76.29      7.77 o 
   8   0   0       45.73       47.35      7.09 o 
   9   0   0       84.20       68.38      8.16 o 
  -9   1   0       94.28      110.60     15.36 o 
  -8   1   0       14.82       18.70      7.49 o 
  -7   1   0        0.11        0.01      3.76 o 
  -6   1   0       55.70       51.15      6.21 o 
  -5   1   0      936.91      926.27     20.37 o 
  -4   1   0        8.50        3.35      2.99 o 
  -3   1   0      252.00      251.33      8.11 o 
  -2   1   0      193.55      234.22     10.28 o 
  -1   1   0      112.96      125.04      6.40 o 
   0   1   0     3040.97     3846.06     55.33 o 
   1   1   0     1576.24     1878.42     20.80 o 
   2   1   0       11.59       14.45      2.74 o 
   3   1   0     1913.77     2372.12     53.03 o 
   4   1   0     3423.24     3913.70     84.03 o 
   5   1   0       14.63       17.33      5.52 o 
   6   1   0      176.16      199.23     14.32 o 
   7   1   0       19.34        6.83      5.41 o 
   8   1   0      513.54      431.74     16.66 o 
   9   1   0        0.38       11.21      4.97 o 
  -9   2   0       18.16       32.31      8.20 o 
  -8   2   0        6.81       20.72      6.51 o 
  -7   2   0      287.01      290.70     18.81 o 
  -6   2   0       12.76        7.22      5.74 o 
  -5   2   0      844.94      796.81     28.38 o 
  -4   2   0       68.66       81.74      9.35 o 
  -3   2   0      287.41      332.31     15.09 o 
  -2   2   0        0.42        2.30      3.83 o 
  -1   2   0      606.07      703.10     19.85 o 
   0   2   0      115.11      105.46      5.14 o 
   1   2   0      893.05     1038.22     19.11 o 
   2   2   0       10.78       13.90      2.57 o 
   3   2   0       46.08       51.56      4.83 o 
   4   2   0      137.00      175.55      8.11 o 
   5   2   0       46.11       37.05      5.17 o 
   6   2   0      199.76      225.40     10.57 o 
   7   2   0      149.88      131.82     14.60 o 
   8   2   0        6.49       17.88      6.07 o 
   9   2   0       84.71       43.14      7.22 o 
  -9   3   0       48.95       35.70      8.37 o 
  -8   3   0        1.00        3.12      4.87 o 
  -7   3   0       82.94       95.13     13.40 o 
  -6   3   0      127.29      129.41     14.22 o 
  -5   3   0        1.47       -2.68      5.41 o 
  -4   3   0      331.85      348.27     17.82 o 
  -3   3   0       22.25       18.92      6.01 o 
  -2   3   0      140.20      152.70     10.55 o 
  -1   3   0     1053.31     1282.48     33.30 o 
   0   3   0       36.51       47.28      4.25 o 
   1   3   0     2985.47     3478.04     54.71 o 
   2   3   0      139.70      141.97      7.51 o 
   3   3   0      107.88      128.75      7.61 o 
   4   3   0        0.99        4.70      3.37 o 
   5   3   0      677.48      631.36     17.69 o 
   6   3   0       21.64       25.27      5.06 o 
   7   3   0      822.38      727.38     31.60 o 
   8   3   0        2.97        6.56      5.74 o 
   9   3   0      209.67      239.14     18.37 o 
  -8   4   0       57.73       42.92     10.33 o 
  -7   4   0       30.19       34.55      8.86 o 
  -6   4   0       58.95       71.35     11.97 o 
  -5   4   0       46.54       52.71     10.22 o 
  -4   4   0      232.06      214.70     15.14 o 
  -3   4   0       78.39       81.79     10.33 o 
  -2   4   0     3812.85     4476.78     96.01 o 
  -1   4   0       99.44       99.23      9.68 o 
   0   4   0      314.13      292.07      9.48 o 
   1   4   0      206.97      199.20      9.41 o 
   2   4   0      101.45      109.64      7.74 o 
   3   4   0        0.12        1.96      3.73 o 
   4   4   0      119.36      113.37      8.27 o 
   5   4   0       31.90       32.28      5.60 o 
   6   4   0      297.73      276.05     12.08 o 
   7   4   0      121.38       91.47     13.61 o 
   8   4   0       97.29       73.97     11.75 o 
   9   4   0      166.18      126.41     15.75 o 
  -8   5   0       27.66       37.40      8.53 o 
  -7   5   0       59.28       73.86     12.30 o 
  -6   5   0      264.91      261.01     18.97 o 
  -5   5   0       10.30       20.07      8.15 o 
  -4   5   0      167.98      177.14     14.98 o 
  -3   5   0        4.51       12.52      7.71 o 
  -2   5   0        7.12        7.05      6.51 o 
  -1   5   0      575.50      603.31     16.45 o 
   0   5   0       32.84       37.58      5.63 o 
   1   5   0        4.12        6.83      5.47 o 
   2   5   0        8.08        6.96      6.56 o 
   3   5   0       76.92       85.65      8.10 o 
   4   5   0      428.80      410.49     30.84 o 
   5   5   0      124.40      125.68      9.64 o 
   6   5   0      101.99      104.54     14.16 o 
   7   5   0        5.06       14.60      7.98 o 
   8   5   0       87.99       97.98     14.00 o 
  -7   6   0        0.02       15.86      6.72 o 
  -6   6   0      118.23      121.32     15.25 o 
  -5   6   0       60.97       70.20     13.18 o 
  -4   6   0      131.68      145.16     16.13 o 
  -3   6   0       50.59       57.90     11.37 o 
  -2   6   0       13.89       22.94      5.59 o 
  -1   6   0        7.16       14.09      4.24 o 
   0   6   0       30.79       32.03      5.03 o 
   1   6   0      177.64      159.54     13.72 o 
   2   6   0       46.22       52.57      7.55 o 
   3   6   0       85.12       90.04      9.02 o 
   4   6   0      254.97      245.29     15.20 o 
   5   6   0      170.53      178.90     14.95 o 
   6   6   0       53.00       50.14     11.32 o 
   7   6   0       34.49       47.51     11.10 o 
   8   6   0       96.64      113.28     15.58 o 
  -6   7   0        7.55       10.83      7.38 o 
  -5   7   0      406.56      375.55     24.49 o 
  -4   7   0        0.69       11.59      7.54 o 
  -3   7   0      108.55      108.68      9.83 o 
  -2   7   0        6.57       10.22      4.70 o 
  -1   7   0       23.41       21.21      4.71 o 
   0   7   0       19.46       22.20      8.53 o 
   1   7   0      342.27      290.26     19.52 o 
   2   7   0      144.03      117.99     14.65 o 
   3   7   0       25.96       18.81      8.91 o 
   4   7   0       15.85       16.12      6.42 o 
   5   7   0        6.30       14.49     12.57 o 
   6   7   0        9.45       11.37      5.47 o 
   7   7   0       14.65       20.56      5.80 o 
  -5   8   0      206.92      222.97     13.49 o 
  -4   8   0      144.94      145.42     10.86 o 
  -3   8   0        2.36       24.44      5.44 o 
  -2   8   0       14.93        6.67      7.54 o 
  -1   8   0       31.77       35.98     11.10 o 
   0   8   0        3.18        3.94      7.38 o 
   1   8   0       57.04       85.95     14.32 o 
   2   8   0      174.13      139.80     16.57 o 
   3   8   0      583.98      529.02     28.27 o 
   4   8   0       17.79       25.15      8.26 o 
   5   8   0       69.73       95.79     14.82 o 
   6   8   0      113.15      131.93     17.17 o 
  -4   9   0      119.43      127.55     18.04 o 
  -3   9   0      122.53      144.39     19.25 o 
  -2   9   0      234.65      244.06     23.89 o 
  -1   9   0      148.04      171.51     20.50 o 
   0   9   0       13.38       13.67      9.62 o 
   1   9   0       21.51       52.38     12.90 o 
   2   9   0        6.19       14.76      8.69 o 
   3   9   0      283.45      258.88     19.46 o 
   4   9   0        1.54       14.76      5.41 o 
   5   9   0        8.37        9.95      5.03 o 
  -2  10   0      139.02      162.05     20.99 o 
  -1  10   0        4.20       20.07     11.21 o 
   0  10   0       62.54       68.18     14.65 o 
   1  10   0      420.60      367.90     26.46 o 
   2  10   0      809.03      643.84     34.66 o 
   3  10   0       13.54       19.08      7.05 o 
  -3 -10   1       30.04       26.84     10.44 o 
  -2 -10   1       23.35       25.59     10.17 o 
  -1 -10   1       26.49       31.38      9.62 o 
   0 -10   1      176.79      188.13     21.65 o 
   1 -10   1       27.23       35.48     10.55 o 
   2 -10   1       49.92       66.10     15.04 o 
  -5  -9   1       66.82       81.14     14.54 o 
  -4  -9   1       67.24       54.02      9.73 o 
  -3  -9   1       24.02       31.49     10.28 o 
  -2  -9   1      268.64      227.44     19.63 o 
  -1  -9   1      301.26      246.09     20.34 o 
   0  -9   1       72.57       96.06     16.07 o 
   1  -9   1        4.46        8.86      8.47 o 
   2  -9   1       42.36       50.57     11.97 o 
   3  -9   1       69.62       68.72     13.72 o 
   4  -9   1       10.12       29.31      9.35 o 
  -6  -8   1        2.25        0.98      4.26 o 
  -5  -8   1      133.98      147.62     18.37 o 
  -4  -8   1        0.03       -2.02      5.08 o 
  -3  -8   1      985.59      856.74     37.89 o 
  -2  -8   1     1255.45     1140.44     43.57 o 
  -1  -8   1      114.68      145.49     17.55 o 
   0  -8   1       90.63       78.46     13.61 o 
   1  -8   1      242.10      248.71     20.07 o 
   2  -8   1      126.44      128.65     17.28 o 
   3  -8   1      171.97      168.68     11.30 o 
   4  -8   1        0.43       17.53      5.31 o 
   5  -8   1        6.04       24.97     10.22 o 
  -7  -7   1      305.57      344.83     23.73 o 
  -6  -7   1       20.75       23.29      6.34 o 
  -5  -7   1        2.23        5.96      6.40 o 
  -4  -7   1      312.03      281.79     20.89 o 
  -3  -7   1        0.21        2.84      6.51 o 
  -2  -7   1        3.98        4.37      7.11 o 
  -1  -7   1       58.47       64.35     11.92 o 
   0  -7   1      126.96      147.24     16.07 o 
   1  -7   1      843.17      768.18     21.42 o 
   2  -7   1      266.51      245.58     12.17 o 
   3  -7   1      167.90      153.66     10.54 o 
   4  -7   1        8.94       13.92      5.27 o 
   5  -7   1       17.25       25.47      5.62 o 
   6  -7   1        8.50       25.71      6.89 o 
   7  -7   1        7.84       11.70      9.62 o 
  -8  -6   1       13.44       34.17      8.86 o 
  -7  -6   1      248.58      251.94     19.14 o 
  -6  -6   1      153.87      176.92     18.37 o 
  -5  -6   1        0.67        7.82      7.11 o 
  -4  -6   1     1039.85      999.92     26.65 o 
  -3  -6   1      316.40      263.64     18.15 o 
  -2  -6   1        6.32       12.14      6.72 o 
  -1  -6   1        7.38       16.24      7.54 o 
   0  -6   1      101.12      114.34      7.65 o 
   1  -6   1        1.57        5.82      8.17 o 
   2  -6   1        6.39       12.67      5.32 o 
   3  -6   1      254.50      252.67     25.23 o 
   4  -6   1      280.96      281.35     19.25 o 
   5  -6   1        0.02       16.13      7.22 o 
   6  -6   1       51.69       79.82     13.18 o 
   7  -6   1       56.96       66.92     12.08 o 
  -8  -5   1       21.85       39.64      9.57 o 
  -7  -5   1        2.29       -0.66      4.76 o 
  -6  -5   1       48.47       51.61     11.75 o 
  -5  -5   1        6.18       18.97      4.75 o 
  -4  -5   1        1.98        2.26      4.50 o 
  -3  -5   1      214.95      204.08     11.02 o 
  -2  -5   1      317.10      301.14     17.39 o 
  -1  -5   1        4.76        8.19      4.46 o 
   0  -5   1       79.07       83.46      6.42 o 
   1  -5   1       61.64       49.13      6.94 o 
   2  -5   1      251.25      196.41     15.69 o 
   3  -5   1       37.57       37.12      9.24 o 
   4  -5   1     1026.20     1025.90     35.92 o 
   5  -5   1        6.51       14.00      7.49 o 
   6  -5   1       82.14      107.54     14.16 o 
   7  -5   1       19.79       43.79      9.90 o 
   8  -5   1      262.37      246.58     18.92 o 
  -9  -4   1       35.00       45.00     10.06 o 
  -8  -4   1       90.86       89.12     13.45 o 
  -7  -4   1       24.26       33.90      9.13 o 
  -6  -4   1      213.49      180.81     15.91 o 
  -5  -4   1      307.18      305.83     12.08 o 
  -4  -4   1      258.31      253.44     11.13 o 
  -3  -4   1        7.82        3.32      3.33 o 
  -2  -4   1      123.34       98.91      7.25 o 
  -1  -4   1        1.19        4.08      2.50 o 
   0  -4   1        9.25       11.13      3.64 o 
   1  -4   1       17.56       30.02      7.35 o 
   2  -4   1      447.69      407.76     17.99 o 
   3  -4   1      261.64      252.97     15.47 o 
   4  -4   1      129.07       90.38     11.15 o 
   5  -4   1      167.96      179.27     14.71 o 
   6  -4   1       38.77       33.95      8.80 o 
   7  -4   1       82.85       81.52     12.30 o 
   8  -4   1      295.87      255.27     18.59 o 
  -9  -3   1       27.25       41.55      8.91 o 
  -8  -3   1        4.58        5.80      5.58 o 
  -7  -3   1       62.65       55.38     11.32 o 
  -6  -3   1      256.90      247.02     17.77 o 
  -5  -3   1      510.65      489.00     14.77 o 
  -4  -3   1      172.36      158.12      8.24 o 
  -3  -3   1       15.94        9.81      3.81 o 
  -2  -3   1       28.06       24.10      4.28 o 
  -1  -3   1        3.27        9.22      2.79 o 
   0  -3   1      742.88      857.43     31.03 o 
   1  -3   1       15.98       19.86      4.12 o 
   2  -3   1       63.95       80.92      8.31 o 
   3  -3   1      578.95      587.09     21.54 o 
   4  -3   1       28.92       33.90      7.33 o 
   5  -3   1      467.53      456.31     21.49 o 
   6  -3   1       40.22       29.74      8.20 o 
   7  -3   1       57.05       43.63      9.29 o 
   8  -3   1       76.98       64.73     11.10 o 
   9  -3   1        9.15       19.08      6.67 o 
  -9  -2   1       62.43       84.47     12.90 o 
  -8  -2   1        8.86       10.01      6.40 o 
  -7  -2   1      281.51      247.94     18.43 o 
  -6  -2   1       28.21       21.10      7.44 o 
  -5  -2   1      307.56      287.99     10.76 o 
  -4  -2   1       32.63       42.70      6.10 o 
  -3  -2   1       62.85       65.85      4.20 o 
  -2  -2   1      233.28      258.21      6.81 o 
  -1  -2   1      875.35      903.29     13.99 o 
   0  -2   1      409.62      467.40     10.82 o 
   1  -2   1    10192.48    12729.19    179.35 o 
   2  -2   1      468.40      533.12     17.22 o 
   3  -2   1      684.09      701.08     22.03 o 
   4  -2   1       96.88      101.91      9.29 o 
   5  -2   1      146.19      139.04     11.54 o 
   6  -2   1       59.81       65.50     10.22 o 
   7  -2   1       52.96       55.22     10.28 o 
   8  -2   1       30.07       51.28      9.90 o 
   9  -2   1      101.67      123.56     15.64 o 
  -9  -1   1       18.59       26.84      6.32 o 
  -8  -1   1      322.78      267.66     17.58 o 
  -7  -1   1      271.32      220.83     17.22 o 
  -6  -1   1      451.78      417.60     21.60 o 
  -5  -1   1       87.63       59.10      8.86 o 
  -4  -1   1       27.47       32.48      6.45 o 
  -3  -1   1       59.99       62.38      7.76 o 
  -2  -1   1     3283.16     3769.47     46.97 o 
  -1  -1   1       59.84       74.21      3.59 o 
   0  -1   1     2139.38     2524.67     53.96 o 
   1  -1   1      318.32      341.33     10.28 o 
   2  -1   1       11.40       12.52      3.83 o 
   3  -1   1     1156.77     1275.81     31.93 o 
   4  -1   1        5.18        2.27      2.75 o 
   5  -1   1      475.92      494.89     13.64 o 
   6  -1   1      127.28      119.30      7.75 o 
   7  -1   1       10.82        9.35      5.96 o 
   8  -1   1       24.57       45.71      9.02 o 
   9  -1   1       12.70       12.14      5.58 o 
  -9   0   1        0.43       10.50      9.02 o 
  -8   0   1      119.03      104.05     11.97 o 
  -7   0   1       15.59       17.33      5.33 o 
  -6   0   1      207.22      180.96     10.09 o 
  -5   0   1       37.88       48.60      8.42 o 
  -4   0   1       21.48       18.48      5.47 o 
  -3   0   1        0.08        3.12      3.94 o 
  -2   0   1     1023.32     1176.39     26.82 o 
  -1   0   1      141.56      137.71      5.85 o 
   0   0   1        3.27       -0.62      1.25 o 
   1   0   1      545.39      656.31     10.15 o 
   2   0   1     1191.23     1478.59     32.26 o 
   3   0   1      455.77      534.05     17.11 o 
   4   0   1     1605.36     1815.22     44.23 o 
   5   0   1        4.44        4.76      4.92 o 
   6   0   1      446.71      403.07     13.29 o 
   7   0   1        0.01        5.89      4.89 o 
   8   0   1       37.90       39.09      7.27 o 
   9   0   1       14.24       23.44     10.61 o 
  -9   1   1      283.94      265.44     20.17 o 
  -8   1   1       25.87       15.75      6.67 o 
  -7   1   1       70.55       64.68     16.27 o 
  -6   1   1       17.78       24.58      5.37 o 
  -5   1   1     1314.86     1310.92     26.28 o 
  -4   1   1     1503.26     1483.95     41.44 o 
  -3   1   1       24.87       25.46      3.90 o 
  -2   1   1      699.42      709.45     13.79 o 
  -1   1   1      984.82     1205.83     27.45 o 
   0   1   1        3.09       -0.36      1.97 o 
   1   1   1       22.42       20.94      2.34 o 
   2   1   1      230.03      228.43      9.46 o 
   3   1   1       58.71       92.23      7.71 o 
   4   1   1     2326.81     2761.45     61.67 o 
   5   1   1       87.61       82.99      9.29 o 
   6   1   1       10.50        7.33      5.36 o 
   7   1   1       56.89       65.61     10.72 o 
   8   1   1      168.30      162.00     10.98 o 
   9   1   1       58.40       70.43      8.50 o 
  10   1   1      112.46      137.13     13.40 o 
  -9   2   1       19.46       41.06      9.95 o 
  -8   2   1       38.22       73.92     12.74 o 
  -7   2   1        4.77        2.73      5.74 o 
  -6   2   1        3.91        4.32      6.23 o 
  -5   2   1      374.06      353.08     19.14 o 
  -4   2   1      175.09      176.43     12.36 o 
  -3   2   1      396.74      379.16     16.51 o 
  -2   2   1       41.93       57.35      7.05 o 
  -1   2   1    45942.29    54657.92   1022.62 o 
   0   2   1     3495.44     4083.82     60.63 o 
   1   2   1      578.21      669.75     21.43 o 
   3   2   1      766.39      823.78     17.79 o 
   4   2   1      498.14      555.63     14.87 o 
   5   2   1      185.47      170.38      8.99 o 
   6   2   1      186.88      176.43      9.64 o 
   7   2   1       59.04       55.30      6.62 o 
   8   2   1      101.86       96.23     12.96 o 
   9   2   1       27.86       26.08      7.87 o 
  -9   3   1        0.83        9.95      6.34 o 
  -8   3   1       10.23       32.20      9.08 o 
  -7   3   1       44.88       67.41     11.26 o 
  -6   3   1      240.97      228.32     17.22 o 
  -5   3   1       76.44       68.94     11.15 o 
  -4   3   1      120.32      125.64     12.14 o 
  -3   3   1      244.59      280.58     14.98 o 
  -2   3   1      150.72      167.79     11.26 o 
  -1   3   1     3038.11     3565.05     75.56 o 
   0   3   1      277.59      268.87      9.60 o 
   1   3   1       14.20       16.80      4.16 o 
   2   3   1      596.75      751.28     17.29 o 
   3   3   1     5153.54     6112.03    130.18 o 
   4   3   1       69.55       92.07     10.39 o 
   6   3   1       20.30       19.50      5.88 o 
   7   3   1      563.29      511.01     16.86 o 
   8   3   1       13.85       22.42      7.00 o 
   9   3   1       15.63       11.26      5.90 o 
  -8   4   1       96.76      101.69     14.60 o 
  -7   4   1       15.59       25.97      8.91 o 
  -6   4   1      452.68      376.54     22.09 o 
  -5   4   1        1.26       -2.57      5.58 o 
  -4   4   1       97.96       96.66     11.86 o 
  -3   4   1       65.92       55.17      9.46 o 
  -2   4   1      581.63      657.01     24.66 o 
  -1   4   1       38.86       33.90      7.22 o 
   0   4   1      461.96      483.86     19.35 o 
   1   4   1       47.50       51.68      6.11 o 
   2   4   1      131.21      147.49      8.40 o 
   3   4   1      364.46      371.77     13.00 o 
   4   4   1        0.42       -0.67      3.80 o 
   5   4   1      289.01      297.96     12.72 o 
   6   4   1       87.46       84.13      8.11 o 
   7   4   1       13.50        2.19      2.57 o 
   8   4   1       57.57       11.70      4.21 o 
   9   4   1        3.64       23.02      6.40 o 
  -8   5   1       40.30       50.57     11.26 o 
  -7   5   1       53.88       74.36     13.07 o 
  -6   5   1        0.04       -1.31      5.85 o 
  -5   5   1       48.55       60.63     12.03 o 
  -4   5   1       73.50       76.65     12.03 o 
  -3   5   1       43.37       37.56      9.29 o 
  -2   5   1      588.13      642.91     26.13 o 
  -1   5   1       25.75       25.15      7.22 o 
   0   5   1     1073.86     1076.99     22.34 o 
   1   5   1       37.54       38.33      6.39 o 
   2   5   1       59.83       81.03      9.70 o 
   3   5   1       31.45       35.04      6.07 o 
   4   5   1      532.77      507.06     17.14 o 
   5   5   1       59.10       85.23      8.63 o 
   6   5   1     1045.16      886.66     24.51 o 
   7   5   1        4.14        7.87      4.98 o 
   8   5   1      130.30      134.22     16.02 o 
   9   5   1        1.52        0.98      2.95 o 
  -7   6   1       13.13       33.84      8.37 o 
  -6   6   1       32.50       37.62      9.68 o 
  -5   6   1       66.17       68.51     12.79 o 
  -4   6   1       56.46       71.29     12.90 o 
  -3   6   1     1408.15     1430.26     46.86 o 
  -2   6   1       33.05       39.69     10.28 o 
  -1   6   1      122.30       94.69     12.96 o 
   0   6   1      129.27      123.48     12.66 o 
   1   6   1       57.39       64.02     10.83 o 
   2   6   1        1.86        5.80      5.03 o 
   3   6   1        6.16       10.16      5.54 o 
   4   6   1      181.37      173.97     11.80 o 
   5   6   1      184.34      185.06     15.91 o 
   6   6   1      320.40      281.53     13.85 o 
   7   6   1       78.18       99.83     14.05 o 
   8   6   1      220.58      240.56     18.59 o 
  -6   7   1        0.76       10.88      8.09 o 
  -5   7   1       57.30       60.30     13.40 o 
  -4   7   1        0.68        7.87      9.02 o 
  -3   7   1       13.07       29.25     10.39 o 
  -2   7   1      305.56      278.29     19.74 o 
  -1   7   1       64.21       70.94      7.00 o 
   0   7   1        2.08        2.13      6.62 o 
   1   7   1        0.03        0.22      7.00 o 
   2   7   1        6.23        5.41      6.67 o 
   3   7   1      228.49      223.39     13.37 o 
   4   7   1        5.33        9.97      5.55 o 
   5   7   1      163.79      140.05     11.60 o 
   6   7   1       24.50       31.95      9.68 o 
   7   7   1      112.09      115.31     15.36 o 
  -5   8   1       49.09       59.38     12.08 o 
  -4   8   1        2.90       19.41      7.93 o 
  -3   8   1       48.38       62.97      8.19 o 
  -2   8   1        0.42       24.11     10.39 o 
  -1   8   1       21.79       32.37     10.66 o 
   0   8   1      129.39      129.52     17.11 o 
   1   8   1       41.89       27.06     10.22 o 
   2   8   1       43.50       47.29     11.43 o 
   3   8   1      121.10      144.99     16.24 o 
   4   8   1      101.40      115.25     12.74 o 
   5   8   1       93.19      104.71     10.67 o 
   6   8   1        5.34       19.79      7.05 o 
   7   8   1      144.94      177.63     19.25 o 
  -4   9   1       20.01       45.32     11.97 o 
  -3   9   1        7.03        5.80      8.37 o 
  -2   9   1       17.09       23.95     10.44 o 
  -1   9   1       22.09       35.05     10.72 o 
   0   9   1      232.51      220.06     23.02 o 
   1   9   1       69.99       64.24     13.18 o 
   2   9   1       39.09       57.30     11.92 o 
   3   9   1       44.25       64.19     12.08 o 
   4   9   1        0.04        4.21      4.59 o 
   5   9   1       39.08       56.15     10.22 o 
  -2  10   1        9.18       29.36     10.93 o 
  -1  10   1        9.24       26.63     10.88 o 
   0  10   1       65.97       76.65     15.04 o 
   1  10   1       86.56       70.42     15.80 o 
   2  10   1      244.27      213.23     17.93 o 
   3  10   1       37.09       52.87     11.59 o 
   4  10   1       15.12       15.86      5.96 o 
  -2 -10   2        1.41       16.57      8.31 o 
  -1 -10   2      444.70      397.91     26.90 o 
   0 -10   2       26.05       30.07      9.13 o 
   1 -10   2        3.88       16.89      7.98 o 
  -4  -9   2      103.35      128.65     18.26 o 
  -3  -9   2        1.20        3.50      6.45 o 
  -2  -9   2      179.31      174.03     19.52 o 
  -1  -9   2       66.75       67.03     13.23 o 
   0  -9   2       67.31       91.47     14.93 o 
   1  -9   2        1.79       -3.20      6.40 o 
   2  -9   2       12.86       34.55     11.54 o 
   3  -9   2       62.36       92.56     15.69 o 
   4  -9   2       33.85       47.68     10.72 o 
  -6  -8   2      137.55      145.71     18.75 o 
  -5  -8   2       58.95       49.97     12.96 o 
  -4  -8   2       94.81      124.82     17.55 o 
  -3  -8   2       52.96       55.44     13.18 o 
  -2  -8   2       13.70       16.02      8.80 o 
  -1  -8   2      388.64      317.27     21.49 o 
   0  -8   2       71.64       65.50     13.01 o 
   1  -8   2       26.77       35.81     10.06 o 
   2  -8   2      222.91      223.94     18.70 o 
   3  -8   2      113.24      128.32     16.35 o 
   4  -8   2       55.37       75.54      8.85 o 
   5  -8   2        0.05       13.42      5.08 o 
  -7  -7   2      384.46      408.25     26.90 o 
  -6  -7   2       57.80       73.70     14.22 o 
  -5  -7   2       77.98       87.86     14.43 o 
  -4  -7   2       20.92       23.35      9.79 o 
  -3  -7   2      564.24      514.48     27.50 o 
  -2  -7   2      240.66      231.49     17.66 o 
  -1  -7   2      274.15      262.87     18.64 o 
   0  -7   2        0.66        6.89      6.94 o 
   1  -7   2       21.59       28.06      5.54 o 
   2  -7   2       30.90       39.56      7.16 o 
   3  -7   2       74.35       99.31      9.40 o 
   4  -7   2       19.09       23.76      6.62 o 
   5  -7   2       17.54       32.86      6.48 o 
   6  -7   2      115.36      119.81     14.82 o 
   7  -7   2       96.80       96.23     16.24 o 
  -7  -6   2        4.14        3.12      3.94 o 
  -6  -6   2       91.49      103.06     15.42 o 
  -5  -6   2       27.19       46.04     11.65 o 
  -4  -6   2      791.26      784.95     34.39 o 
  -3  -6   2     3120.79     3061.28     78.57 o 
  -2  -6   2      146.75      147.40     14.76 o 
  -1  -6   2      359.83      337.46     11.78 o 
   0  -6   2      278.81      290.48     11.54 o 
   1  -6   2      351.19      319.73     23.10 o 
   2  -6   2      242.54      226.20     11.52 o 
   3  -6   2        7.00        7.97      5.38 o 
   4  -6   2        0.98       -2.18      4.85 o 
   5  -6   2       19.47       22.72     11.97 o 
   6  -6   2      176.44      160.81     12.35 o 
   7  -6   2        7.77       22.63      5.35 o 
  -8  -5   2      439.29      418.42     26.19 o 
  -7  -5   2       29.03       30.29      8.53 o 
  -6  -5   2        1.36        7.98      7.00 o 
  -5  -5   2      148.53      163.80     16.89 o 
  -4  -5   2        1.16        3.14      4.45 o 
  -3  -5   2       25.61       40.11      9.87 o 
  -2  -5   2      201.22      207.02      9.11 o 
  -1  -5   2       93.37       88.24      6.70 o 
   0  -5   2     2161.01     2148.98     39.36 o 
   1  -5   2      838.36      857.95     20.93 o 
   2  -5   2      141.95      130.13      9.02 o 
   3  -5   2       49.59       58.87      8.75 o 
   4  -5   2       20.75       10.90      4.96 o 
   5  -5   2       96.42      115.25     13.40 o 
   6  -5   2       49.28       72.01     12.19 o 
   7  -5   2       44.15       47.62      9.62 o 
   8  -5   2       99.90      107.65     14.11 o 
  -8  -4   2      340.51      349.04     23.02 o 
  -7  -4   2      161.78      149.70     16.57 o 
  -6  -4   2       10.56       17.60      8.37 o 
  -5  -4   2     1277.95     1193.20     41.44 o 
  -4  -4   2      577.60      522.67     24.74 o 
  -3  -4   2       54.12       76.30      7.02 o 
  -2  -4   2      142.28      131.03      7.33 o 
  -1  -4   2      204.13      176.82      7.96 o 
   0  -4   2       21.79       22.47      4.29 o 
   1  -4   2       24.63       47.22      5.49 o 
   2  -4   2      244.33      238.02     11.62 o 
   3  -4   2      139.54      118.93     10.77 o 
   4  -4   2       45.48       47.02      8.64 o 
   5  -4   2       29.85       38.98      8.64 o 
   6  -4   2      136.60      146.80     14.49 o 
   7  -4   2        4.53       18.75      6.23 o 
   8  -4   2      266.59      279.16     18.64 o 
   9  -4   2        2.25        9.73      5.41 o 
  -9  -3   2       14.76       35.98      8.69 o 
  -8  -3   2       28.13       40.13      8.15 o 
  -7  -3   2      125.02      137.61     16.07 o 
  -6  -3   2       53.79       46.47     10.33 o 
  -5  -3   2        4.39        1.80      5.36 o 
  -4  -3   2      220.29      225.25      7.59 o 
  -3  -3   2      218.11      206.58      7.12 o 
  -2  -3   2      158.53      160.94      7.99 o 
  -1  -3   2      397.02      441.90     11.77 o 
   0  -3   2      274.49      266.59     19.41 o 
   1  -3   2      264.80      285.73      9.79 o 
   2  -3   2      387.50      357.03     11.45 o 
   3  -3   2     1980.58     2062.56     49.37 o 
   4  -3   2      257.79      244.77     14.00 o 
   5  -3   2       52.82       48.88      8.58 o 
   6  -3   2      228.27      200.11     14.60 o 
   7  -3   2      398.53      380.91     21.05 o 
   8  -3   2       11.42       15.14      6.67 o 
   9  -3   2      129.02      124.11     14.98 o 
  -9  -2   2      135.03      126.02     15.31 o 
  -8  -2   2        8.27       12.63      6.40 o 
  -7  -2   2      203.26      156.42     16.73 o 
  -6  -2   2      116.84      134.17     14.32 o 
  -5  -2   2      573.82      579.15     14.71 o 
  -4  -2   2       15.49       24.08      3.20 o 
  -3  -2   2       19.92       10.94      2.57 o 
  -2  -2   2       75.60       94.31      4.59 o 
  -1  -2   2        4.57        2.06      3.75 o 
   0  -2   2      119.16      112.36      9.35 o 
   1  -2   2     1747.31     2015.71     33.05 o 
   2  -2   2      410.53      463.34     12.19 o 
   3  -2   2      252.07      220.01     11.26 o 
   4  -2   2      110.91      129.90      9.62 o 
   5  -2   2      203.00      169.65     12.14 o 
   6  -2   2        5.93        6.45      6.01 o 
   7  -2   2      780.82      772.16     30.67 o 
   8  -2   2       73.80       87.70     12.14 o 
   9  -2   2      112.90      126.90     14.82 o 
  -9  -1   2       41.47       43.81     12.03 o 
  -8  -1   2       59.10       45.44      8.00 o 
  -7  -1   2      204.83      181.24     17.55 o 
  -6  -1   2      302.13      318.26     19.46 o 
  -5  -1   2      117.71      117.60      6.46 o 
  -4  -1   2        0.23        3.51      2.29 o 
  -3  -1   2       74.69       57.28      5.63 o 
  -2  -1   2      247.46      264.26      9.04 o 
  -1  -1   2       83.47       88.37      7.30 o 
   1  -1   2      178.65      205.70      6.18 o 
   2  -1   2     1718.57     2037.12     33.03 o 
   3  -1   2       67.96       70.80      6.45 o 
   4  -1   2      620.78      667.84     21.60 o 
   5  -1   2        0.64        5.08      4.16 o 
   6  -1   2       83.03       93.55     10.39 o 
   7  -1   2      167.98      185.18     13.83 o 
   8  -1   2        1.47        5.85      4.43 o 
   9  -1   2      423.01      456.20     24.00 o 
  -9   0   2        6.49       13.47      5.28 o 
  -8   0   2      207.42      175.15     12.14 o 
  -7   0   2      112.34      122.93     10.06 o 
  -6   0   2      235.49      239.15     11.57 o 
  -5   0   2       17.43       15.42      6.67 o 
  -4   0   2       23.98       25.10      6.51 o 
  -3   0   2       68.94       70.20      6.19 o 
  -2   0   2      889.49      940.30     19.17 o 
  -1   0   2      115.23      126.70      5.87 o 
   0   0   2     7222.86     8583.40    121.46 o 
   1   0   2     2780.97     3292.44     73.97 o 
   2   0   2     1444.86     1734.08     27.81 o 
   3   0   2      194.03      207.43      9.62 o 
   4   0   2      248.56      215.14     11.43 o 
   5   0   2       66.30       78.47      5.77 o 
   6   0   2       44.70       36.86      4.99 o 
   7   0   2      130.05      126.64      8.48 o 
   8   0   2      150.99      155.11      8.99 o 
   9   0   2      157.57      141.65      9.27 o 
  10   0   2       62.57       69.54     11.48 o 
  -9   1   2       52.93       48.77     11.32 o 
  -8   1   2      446.89      398.68     24.88 o 
  -7   1   2      191.52      181.94     10.57 o 
  -6   1   2      147.37      147.47     15.55 o 
  -5   1   2        1.53        6.17      3.56 o 
  -4   1   2       12.74       17.79      4.35 o 
  -3   1   2      852.32      852.11     17.44 o 
  -2   1   2      364.50      338.89      8.65 o 
  -1   1   2     1811.91     1968.25     26.13 o 
   0   1   2      267.78      271.39      5.82 o 
   1   1   2       38.31       51.70      4.66 o 
   2   1   2     1581.94     1930.13     30.44 o 
   3   1   2       32.13       33.08      4.81 o 
   4   1   2     1538.69     1855.90     43.85 o 
   5   1   2      101.72      109.40      9.62 o 
   6   1   2       34.89       37.51      7.93 o 
   7   1   2        0.04        0.71      4.70 o 
   8   1   2        0.91       -1.23      3.75 o 
   9   1   2      136.28      118.33      9.55 o 
  10   1   2       88.21       79.92      8.27 o 
  -9   2   2       49.76       77.09     13.34 o 
  -8   2   2       22.57       30.78      8.42 o 
  -7   2   2      261.73      232.14     17.71 o 
  -6   2   2        3.51       -2.73      5.47 o 
  -5   2   2       30.61       23.07      7.60 o 
  -4   2   2        2.97        3.28      4.70 o 
  -3   2   2      545.63      504.36     19.46 o 
  -2   2   2        4.19        6.89      4.98 o 
  -1   2   2       46.71       75.83      8.04 o 
   0   2   2      789.55      945.67     18.44 o 
   1   2   2     1180.96     1440.05     24.73 o 
   2   2   2      444.11      494.13     12.03 o 
   3   2   2     1456.02     1527.66     27.74 o 
   4   2   2        0.19       -0.35      2.60 o 
   5   2   2      368.99      341.36     12.22 o 
   6   2   2       51.38       40.76      5.98 o 
   7   2   2       51.76       50.65      6.66 o 
   8   2   2       77.40       75.50     12.19 o 
   9   2   2       98.54       79.66     11.10 o 
  10   2   2       22.57       33.03      6.36 o 
  -8   3   2       15.87       28.54      9.24 o 
  -7   3   2       70.36       79.50     13.18 o 
  -6   3   2      446.10      401.47     23.13 o 
  -5   3   2      810.82      777.13     31.00 o 
  -4   3   2       13.24       15.04      6.78 o 
  -3   3   2      213.77      207.65     13.34 o 
  -2   3   2      255.53      248.49     13.78 o 
  -1   3   2        0.19        7.16      5.03 o 
   0   3   2      300.35      303.28     10.41 o 
   1   3   2       18.11       17.22      6.67 o 
   2   3   2      103.87      144.68      7.78 o 
   3   3   2     1915.95     2309.85     40.16 o 
   4   3   2        1.82       -1.60      3.20 o 
   5   3   2       44.30       45.37      6.00 o 
   6   3   2       57.02       71.14      7.36 o 
   7   3   2      147.21      126.79      8.97 o 
   8   3   2       59.05       54.07      9.51 o 
   9   3   2      323.92      317.16     20.99 o 
  -8   4   2        2.41        9.02      6.56 o 
  -7   4   2       53.17       44.56     10.39 o 
  -6   4   2      175.99      177.63     17.99 o 
  -5   4   2      153.12      111.15     13.45 o 
  -4   4   2      171.18      184.91     14.93 o 
  -3   4   2        3.29        7.98      6.51 o 
  -2   4   2     9417.07    10411.44    205.63 o 
  -1   4   2     2820.55     3123.50     70.91 o 
   0   4   2       73.63       65.47      6.41 o 
   1   4   2      278.98      301.88     11.31 o 
   2   4   2      425.17      342.98     39.75 o 
   4   4   2      211.19      204.42     10.47 o 
   5   4   2      170.09      154.15      9.77 o 
   6   4   2       52.63       50.66      7.12 o 
   7   4   2       86.23       75.38      7.86 o 
   8   4   2       26.62       38.38      8.69 o 
   9   4   2        1.89       20.61      7.54 o 
  -8   5   2       19.09       42.86      9.68 o 
  -7   5   2       39.88       64.30     12.47 o 
  -6   5   2      111.00      109.02     15.96 o 
  -5   5   2       92.62      110.55     15.04 o 
  -4   5   2      126.74      147.45     15.69 o 
  -3   5   2      157.32      163.86     14.82 o 
  -2   5   2     1115.53     1174.33     37.51 o 
  -1   5   2       17.12       25.26      7.76 o 
   0   5   2        3.83        0.07      4.42 o 
   1   5   2        9.77       17.93      5.27 o 
   2   5   2     3373.89     3704.53     62.65 o 
   3   5   2      157.07      151.18     10.17 o 
   4   5   2      296.95      252.05     18.53 o 
   5   5   2       28.49       35.81     10.22 o 
   6   5   2      409.96      365.68     19.63 o 
   7   5   2       86.39       92.97      9.06 o 
   8   5   2       20.04       22.91      6.56 o 
   9   5   2        5.76        9.51      4.81 o 
  -7   6   2      236.57      204.75     18.59 o 
  -6   6   2       24.67       48.77     10.77 o 
  -5   6   2       42.16       53.25     12.96 o 
  -4   6   2       82.77       88.84     14.22 o 
  -3   6   2      366.20      369.43     22.03 o 
  -2   6   2       24.12       16.35      8.31 o 
  -1   6   2       54.48       60.03     10.83 o 
   0   6   2      106.04       90.48     12.19 o 
   1   6   2      136.33      152.91     11.03 o 
   2   6   2      458.94      450.75     16.81 o 
   3   6   2        0.23       -0.62      4.51 o 
   4   6   2      176.28      184.90     11.73 o 
   5   6   2        8.76        7.84      5.35 o 
   6   6   2        6.47       10.40      6.04 o 
   7   6   2       15.88       36.08      7.98 o 
   8   6   2        6.94       13.07      4.92 o 
  -6   7   2        1.72       20.56      8.86 o 
  -5   7   2       74.68       75.18     14.00 o 
  -4   7   2       15.12       31.87     11.32 o 
  -3   7   2      329.36      305.46     21.43 o 
  -2   7   2       17.12       24.66      9.90 o 
  -1   7   2      293.67      277.74     19.90 o 
   0   7   2        3.82       17.99     10.28 o 
   1   7   2        5.83        5.58      7.76 o 
   2   7   2       39.15       38.79      8.05 o 
   3   7   2      253.53      251.64     13.77 o 
   4   7   2      156.34      159.83     17.93 o 
   5   7   2      727.37      653.45     22.43 o 
   6   7   2       30.17       41.28      7.56 o 
   7   7   2       31.29       32.86      7.44 o 
   8   7   2       42.08        4.54      2.90 o 
  -5   8   2       45.96       50.08     12.36 o 
  -4   8   2      592.36      536.73     30.56 o 
  -3   8   2        1.61       20.78      9.19 o 
  -2   8   2       18.75       20.83     10.06 o 
  -1   8   2       64.63       80.70     14.49 o 
   0   8   2        3.17       -3.20      6.40 o 
   1   8   2        0.20        8.15      8.04 o 
   2   8   2        2.12       16.62      7.22 o 
   3   8   2      211.60      208.24     13.58 o 
   4   8   2       57.08       62.32      9.45 o 
   5   8   2      392.18      343.53     28.48 o 
   6   8   2       25.85       42.55     11.81 o 
   7   8   2      158.20      159.65     17.77 o 
  -4   9   2       26.25       31.55      9.73 o 
  -3   9   2      129.63      154.62     20.50 o 
  -2   9   2       31.84       66.32     13.07 o 
  -1   9   2        0.03        1.97      8.42 o 
   0   9   2       13.45       36.08     11.10 o 
   1   9   2       13.69       31.44      9.24 o 
   2   9   2      107.86      145.49     17.60 o 
   3   9   2       13.24       27.88      7.11 o 
   4   9   2      165.82      150.37     13.40 o 
   5   9   2       36.14       53.46      8.16 o 
   6   9   2       67.81       86.82     14.32 o 
  -2  10   2        7.39       34.94     11.43 o 
  -1  10   2       79.67       84.03     15.36 o 
   0  10   2       19.27       37.72      9.84 o 
   1  10   2       49.34       49.64     10.06 o 
   2  10   2       27.13       28.38      6.56 o 
   3  10   2       60.12       70.75     12.36 o 
   4  10   2      106.28      121.59     17.50 o 
  -1 -10   3        0.07        0.22      5.90 o 
   0 -10   3       12.52       14.71      7.71 o 
  -4  -9   3       21.00       41.01     12.08 o 
  -3  -9   3      249.29      227.28     20.61 o 
  -2  -9   3       33.90       60.30     14.27 o 
  -1  -9   3        3.71       -2.51      6.78 o 
   0  -9   3       38.84       34.66     10.22 o 
   1  -9   3       42.55       36.69      9.68 o 
   2  -9   3       97.67       92.67     14.65 o 
   3  -9   3       82.57       96.50     15.31 o 
   4  -9   3       23.86       39.91      9.02 o 
  -5  -8   3      104.25       69.93     15.47 o 
  -4  -8   3       25.50       27.28     10.22 o 
  -3  -8   3       44.93       62.66     13.34 o 
  -2  -8   3      723.45      652.75     32.97 o 
  -1  -8   3       27.27       21.16      8.75 o 
   0  -8   3        0.16        3.01      6.72 o 
   1  -8   3       41.72       40.08     11.10 o 
   2  -8   3        8.65       45.00     10.88 o 
   3  -8   3       48.36       43.65      7.06 o 
   4  -8   3       35.26       41.30      6.67 o 
   5  -8   3       81.15       75.78     11.24 o 
  -6  -7   3        6.10       17.06      8.97 o 
  -5  -7   3      274.85      264.73     21.16 o 
  -4  -7   3        1.80        3.88      7.38 o 
  -3  -7   3      256.20      275.77     20.56 o 
  -2  -7   3       88.25       71.35     13.18 o 
  -1  -7   3       79.89       85.73     13.12 o 
   0  -7   3       17.86       19.85      8.64 o 
   1  -7   3       20.01       29.56      5.95 o 
   2  -7   3       96.22      121.88     10.20 o 
   3  -7   3      110.76      103.09      9.64 o 
   4  -7   3       12.21       31.47      5.91 o 
   5  -7   3      101.06      123.23     10.65 o 
   6  -7   3       36.98       21.07     18.18 o 
  -7  -6   3       50.74       54.78     10.77 o 
  -6  -6   3       67.65       63.69     13.94 o 
  -5  -6   3      191.78      189.12     19.30 o 
  -4  -6   3       81.25       82.94     14.00 o 
  -3  -6   3       21.69       25.31      8.91 o 
  -2  -6   3      563.40      547.56     26.74 o 
  -1  -6   3      179.69      167.36      9.45 o 
   0  -6   3        0.08        3.78      4.16 o 
   1  -6   3      417.93      457.69     16.11 o 
   2  -6   3       98.26      111.07      9.33 o 
   3  -6   3      310.11      277.27     13.75 o 
   4  -6   3       21.79       31.62     11.32 o 
   5  -6   3       44.50       38.65      8.64 o 
   6  -6   3        0.02       15.16     11.95 o 
   7  -6   3        5.58       21.20      4.97 o 
  -8  -5   3      351.42      334.06     23.84 o 
  -7  -5   3       19.61       19.68      7.49 o 
  -6  -5   3       78.02       89.39     14.38 o 
  -5  -5   3      180.73      169.27     17.39 o 
  -4  -5   3      744.55      742.81     20.38 o 
  -3  -5   3      129.04      137.63      8.58 o 
  -2  -5   3      451.71      399.64     13.61 o 
  -1  -5   3        3.51        5.98      3.61 o 
   0  -5   3       14.75       21.29      4.71 o 
   1  -5   3        5.96       16.17      7.87 o 
   2  -5   3      282.81      215.76     10.56 o 
   3  -5   3        3.03        3.26      4.78 o 
   4  -5   3        6.99        1.54      4.18 o 
   5  -5   3      339.01      348.57     15.11 o 
   6  -5   3      255.37      230.14     12.79 o 
   7  -5   3        4.38       12.81      8.80 o 
   8  -5   3        0.19       12.08      7.27 o 
  -8  -4   3        7.47       17.71      5.74 o 
  -7  -4   3       23.63       45.16     10.55 o 
  -6  -4   3       84.39       86.60     13.78 o 
  -5  -4   3      306.99      291.27     12.70 o 
  -4  -4   3     5149.55     5083.84     82.75 o 
  -3  -4   3       98.32      108.18      8.07 o 
  -2  -4   3      871.90      856.06     20.46 o 
  -1  -4   3      158.62      178.70      8.53 o 
   0  -4   3      670.39      654.14     16.76 o 
   1  -4   3       95.24      116.06     11.24 o 
   2  -4   3      145.90      126.74      8.20 o 
   3  -4   3        0.05       -0.26      3.23 o 
   4  -4   3      101.50       89.06      8.29 o 
   5  -4   3      285.07      270.46     13.64 o 
   6  -4   3       21.65       30.13      6.42 o 
   7  -4   3       38.05       52.72      9.79 o 
   8  -4   3      241.33      262.39     13.73 o 
   9  -4   3      466.17      368.66     28.43 o 
  -8  -3   3       23.31       30.84      7.33 o 
  -7  -3   3        5.77        5.19      5.80 o 
  -6  -3   3        2.04        9.19      6.56 o 
  -5  -3   3        8.26       10.56      4.66 o 
  -4  -3   3      211.96      199.90     10.69 o 
  -3  -3   3      313.82      340.36     12.27 o 
  -2  -3   3       46.94       53.60      8.45 o 
  -1  -3   3     4097.10     4680.64     72.18 o 
   0  -3   3     2060.77     2167.68     36.96 o 
   1  -3   3       49.48       47.86      6.48 o 
   3  -3   3        9.44       -0.69      3.12 o 
   4  -3   3      422.31      425.85     15.50 o 
   5  -3   3      187.98      169.32     12.19 o 
   6  -3   3       64.55       58.99      8.80 o 
   7  -3   3       70.35       83.27     10.55 o 
   8  -3   3       49.12       52.05      9.13 o 
   9  -3   3      365.47      344.39     19.85 o 
  -9  -2   3      314.74      297.37     24.11 o 
  -8  -2   3       75.83       83.10     12.74 o 
  -7  -2   3       28.63        3.44      7.22 o 
  -6  -2   3      811.85      714.47     30.84 o 
  -5  -2   3      919.34      848.26     23.02 o 
  -4  -2   3      155.87      160.71      9.57 o 
  -3  -2   3      504.61      452.95     15.25 o 
  -2  -2   3      247.34      258.34      9.93 o 
  -1  -2   3        0.06        5.96      3.19 o 
   0  -2   3       98.92      108.80      6.01 o 
   1  -2   3        5.18        2.62      3.72 o 
   2  -2   3        1.22        4.80      3.00 o 
   3  -2   3      242.26      242.54     13.01 o 
   4  -2   3        7.79       12.77      3.82 o 
   5  -2   3      216.91      231.38     12.79 o 
   6  -2   3        0.09        1.80      4.16 o 
   7  -2   3      404.40      376.97     19.52 o 
   8  -2   3       58.86       81.24     10.61 o 
   9  -2   3       96.16       93.66     11.97 o 
  -9  -1   3       44.55       49.39      8.42 o 
  -8  -1   3      121.79      115.65     11.11 o 
  -7  -1   3       29.80       29.47      8.86 o 
  -6  -1   3        3.44        0.11      5.63 o 
  -5  -1   3      292.72      268.23     17.39 o 
  -4  -1   3      101.58       91.07     10.01 o 
  -3  -1   3      367.80      367.49     12.56 o 
  -2  -1   3     1060.35     1218.53     24.11 o 
   0  -1   3       18.62       33.85      3.60 o 
   1  -1   3     1650.93     1695.07     27.38 o 
   2  -1   3     1368.52     1589.35     26.51 o 
   3  -1   3     1888.10     2228.00     37.02 o 
   4  -1   3        0.20       -0.44      2.73 o 
   5  -1   3      703.06      737.49     23.84 o 
   6  -1   3      384.65      376.76     17.50 o 
   7  -1   3       74.36       76.65      9.57 o 
   8  -1   3      165.09      177.36     13.18 o 
   9  -1   3       33.78       42.04      7.60 o 
  -9   0   3        0.32       11.57      5.14 o 
  -8   0   3      151.76      121.61     19.82 o 
  -7   0   3       14.78       25.19      6.08 o 
  -6   0   3      630.62      588.63     18.42 o 
  -5   0   3       46.79       38.87      8.75 o 
  -4   0   3       46.88       38.88      5.92 o 
  -3   0   3       87.87       87.36      6.91 o 
  -2   0   3        0.32        4.67      3.23 o 
  -1   0   3       62.77       56.07      4.63 o 
   0   0   3     1715.04     2152.03     33.54 o 
   1   0   3      183.12      215.47     11.65 o 
   2   0   3      426.56      427.59      6.64 o 
   3   0   3       79.82       70.33      3.52 o 
   4   0   3      868.94      919.36     16.69 o 
   5   0   3       91.89       92.34      5.49 o 
   6   0   3     1522.11     1504.23     27.59 o 
   7   0   3      229.84      213.80      9.30 o 
   8   0   3       94.57      104.93      7.82 o 
   9   0   3        0.01        4.26      4.26 o 
  10   0   3       78.86       67.41      9.90 o 
  -9   1   3       49.38       49.37     11.15 o 
  -8   1   3      105.67      125.69     16.78 o 
  -7   1   3      122.69      130.04     16.95 o 
  -6   1   3       43.14       39.34      8.53 o 
  -5   1   3       29.81       35.44      6.72 o 
  -4   1   3       79.15       65.89      6.44 o 
  -3   1   3      155.98      163.64      6.88 o 
  -2   1   3       12.64       20.40      3.35 o 
  -1   1   3      372.53      474.09      9.49 o 
   0   1   3      368.67      479.68      8.97 o 
   1   1   3     1734.47     1709.22    112.10 o 
   2   1   3      108.90      107.71      4.77 o 
   3   1   3      371.19      425.66     10.66 o 
   4   1   3      175.15      177.85      9.73 o 
   5   1   3      202.79      235.86     12.63 o 
   6   1   3      279.29      298.03     15.69 o 
   7   1   3        0.86        9.90      4.21 o 
   8   1   3      589.65      563.23     17.23 o 
   9   1   3        0.21        4.00      3.12 o 
  10   1   3        6.84        4.54      4.48 o 
  -8   2   3      136.60      153.52     17.88 o 
  -7   2   3       82.39       92.73     13.50 o 
  -6   2   3        0.42        0.22      5.19 o 
  -5   2   3        9.07        6.23      6.56 o 
  -4   2   3        0.01       -2.24      4.48 o 
  -3   2   3      309.61      338.54     16.57 o 
  -2   2   3       49.52       49.64      5.55 o 
  -1   2   3      950.92     1045.66     21.55 o 
   0   2   3     3004.84     3504.03     44.42 o 
   1   2   3     1054.25     1203.96     17.69 o 
   2   2   3        2.25        1.71      1.99 o 
   3   2   3      395.38      425.42      9.51 o 
   4   2   3       12.76       27.67      3.56 o 
   5   2   3       65.45       70.04      7.93 o 
   6   2   3      200.58      220.72     14.05 o 
   7   2   3      117.31      132.80     11.81 o 
   8   2   3      272.58      251.25     12.07 o 
   9   2   3       48.09       50.52      8.58 o 
  10   2   3       23.60       35.59      6.02 o 
  -8   3   3       49.13       53.96     11.75 o 
  -7   3   3       95.83      124.16     16.35 o 
  -6   3   3        3.00        5.30      7.05 o 
  -5   3   3        9.21        7.33      6.62 o 
  -4   3   3      102.74      109.51     12.36 o 
  -3   3   3      464.54      421.21     19.41 o 
  -2   3   3      448.41      491.90     19.68 o 
  -1   3   3        2.46       -1.44      2.89 o 
   0   3   3      400.71      399.99     11.72 o 
   1   3   3      665.05      667.52     15.95 o 
   2   3   3       19.60       17.05      3.98 o 
   3   3   3     1295.34     1572.83     29.93 o 
   4   3   3       99.44      148.99      6.24 o 
   5   3   3       91.76       97.84      8.02 o 
   6   3   3       18.54       20.25      7.96 o 
   7   3   3       14.61       13.26      4.60 o 
   8   3   3      129.55      107.67     10.52 o 
   9   3   3      100.41       87.26     11.59 o 
  -8   4   3      212.08      217.60     19.25 o 
  -7   4   3        1.63       18.97      7.44 o 
  -6   4   3        0.92        1.64      6.51 o 
  -5   4   3        7.72       -1.04      6.34 o 
  -4   4   3      158.26      133.08     13.94 o 
  -3   4   3      106.24      107.93     12.14 o 
  -2   4   3        5.39        6.07      6.23 o 
  -1   4   3      344.27      379.22     18.04 o 
   0   4   3      514.61      552.45     15.79 o 
   1   4   3      210.50       91.47      7.93 o 
   2   4   3      641.45      676.00     17.67 o 
   3   4   3        4.21        6.48      5.19 o 
   4   4   3      151.52      146.19      9.06 o 
   5   4   3      215.34      170.35     10.35 o 
   6   4   3       71.37       71.20      7.90 o 
   7   4   3      178.17      169.88     16.21 o 
   8   4   3      104.20       79.22     11.21 o 
   9   4   3       75.56       73.97     11.54 o 
  -7   5   3      157.57      144.89     18.04 o 
  -6   5   3      316.68      288.40     20.83 o 
  -5   5   3        0.18        7.54      7.00 o 
  -4   5   3       73.35       72.61     12.47 o 
  -3   5   3       10.42       25.48      8.97 o 
  -2   5   3        1.19       -0.82      6.18 o 
  -1   5   3      282.51      282.88     17.66 o 
   0   5   3      152.06      140.96     10.63 o 
   1   5   3       14.95        8.71      4.83 o 
   3   5   3      121.13      132.70      9.06 o 
   4   5   3       46.41       41.49      6.64 o 
   5   5   3        8.54        6.07      4.93 o 
   6   5   3       70.59       65.74      8.12 o 
   7   5   3       53.62       61.22     14.82 o 
   8   5   3      516.09      487.25     18.25 o 
   9   5   3        9.77       28.43      7.49 o 
  -7   6   3       58.88      106.12     16.46 o 
  -6   6   3       89.72      107.98     16.18 o 
  -5   6   3       29.06       47.18     10.55 o 
  -4   6   3       23.04       24.93      9.51 o 
  -3   6   3     2225.09     2094.38     60.63 o 
  -2   6   3     1790.90     1808.27     53.96 o 
  -1   6   3        8.06        0.60      7.16 o 
   0   6   3      237.81      242.81     17.22 o 
   1   6   3      175.96      147.48     10.83 o 
   2   6   3      436.29      411.40     15.99 o 
   3   6   3       32.95       19.61      8.26 o 
   4   6   3       25.48       36.13      9.57 o 
   5   6   3       52.85       60.41      8.41 o 
   6   6   3       41.30       34.44      6.99 o 
   7   6   3       22.63       24.74     13.20 o 
   8   6   3        5.56        7.22      4.10 o 
  -6   7   3       54.78       67.58     14.00 o 
  -5   7   3       21.79       32.97     10.28 o 
  -4   7   3      232.04      205.52     18.21 o 
  -3   7   3      378.11      372.66     24.06 o 
  -2   7   3      161.07      175.39     18.81 o 
  -1   7   3       11.41       16.68      9.29 o 
   0   7   3        6.83        3.99      7.76 o 
   1   7   3     1625.16     1577.05     37.22 o 
   2   7   3      140.59      150.59     11.75 o 
   3   7   3      158.88      155.97     11.90 o 
   4   7   3        6.84        5.88      4.90 o 
   6   7   3      162.99      166.86     12.57 o 
   7   7   3       34.47       46.23     13.97 o 
   8   7   3       13.35       19.35      5.90 o 
  -5   8   3       38.74       64.95     13.94 o 
  -4   8   3      140.48      168.39     20.67 o 
  -3   8   3       30.10       46.20     11.92 o 
  -2   8   3        0.01       16.02      9.57 o 
  -1   8   3      120.49      146.80     18.48 o 
   0   8   3      137.95      141.99     18.26 o 
   1   8   3      245.18      250.79     19.90 o 
   2   8   3        1.47       -3.79     15.31 o 
   3   8   3       37.83       42.45      8.48 o 
   4   8   3       10.72        8.88      6.29 o 
   5   8   3        0.97        5.18      7.93 o 
   6   8   3        0.12        7.29      3.86 o 
   7   8   3       10.24        8.09      3.94 o 
  -4   9   3      186.58      210.77     22.85 o 
  -3   9   3        8.07       26.24      9.84 o 
  -2   9   3       61.87       44.07     11.65 o 
  -1   9   3       28.17       31.16      9.95 o 
   0   9   3        0.95        0.93      6.51 o 
   1   9   3       15.21       15.42      7.82 o 
   2   9   3       64.10       95.84     15.64 o 
   3   9   3      144.89      173.47     13.99 o 
   4   9   3      264.91      277.07     15.50 o 
   5   9   3       62.66       73.17     13.26 o 
   6   9   3        0.50       20.23      9.51 o 
  -2  10   3       26.32       67.80     12.52 o 
  -1  10   3        4.81       -2.90      5.80 o 
   0  10   3        0.50       -2.76      5.52 o 
   1  10   3        2.26        3.77      5.03 o 
   2  10   3      104.71      117.17     15.86 o 
   3  10   3        4.19       16.73      5.08 o 
   4  10   3      302.26      276.10     20.56 o 
  -3  -9   4       28.28       29.74      9.95 o 
  -2  -9   4       69.73       97.32     16.13 o 
  -1  -9   4        1.28        0.11      6.23 o 
   0  -9   4      173.61      181.41     19.30 o 
   1  -9   4        1.16       18.64      7.49 o 
   2  -9   4       94.98       87.37     13.12 o 
   3  -9   4       13.32       15.09      6.29 o 
  -5  -8   4        0.87        7.76      6.89 o 
  -4  -8   4       10.51        9.62      8.31 o 
  -3  -8   4       29.07       43.30     11.75 o 
  -2  -8   4       24.97       47.62     11.43 o 
  -1  -8   4       44.04       38.76     10.72 o 
   0  -8   4       12.03       15.80      8.37 o 
   1  -8   4      227.31      214.16     17.60 o 
   2  -8   4        0.01       21.60      8.26 o 
   3  -8   4      192.20      192.50     11.49 o 
   4  -8   4      130.15      133.71     11.34 o 
   5  -8   4        2.81       14.00      6.97 o 
  -6  -7   4       22.46       36.69     11.15 o 
  -5  -7   4       17.99       29.09     10.93 o 
  -4  -7   4      223.26      218.59     22.31 o 
  -3  -7   4        3.28       12.08      8.53 o 
  -2  -7   4        1.17        9.62      7.22 o 
  -1  -7   4      121.13      126.51     14.87 o 
   0  -7   4       22.65       32.37      9.02 o 
   1  -7   4      384.12      325.53     26.46 o 
   2  -7   4      156.18      160.96     10.85 o 
   3  -7   4       38.98       52.92      7.73 o 
   4  -7   4        0.12        5.67      8.69 o 
   5  -7   4       67.46       65.75     13.29 o 
   6  -7   4      108.28      111.81     13.18 o 
  -7  -6   4       90.06       95.30     15.86 o 
  -6  -6   4      106.54      137.45     18.37 o 
  -5  -6   4       70.53       50.25     11.70 o 
  -4  -6   4      120.89      128.21     16.29 o 
  -3  -6   4      814.19      819.72     35.26 o 
  -2  -6   4       36.70       44.76      7.33 o 
  -1  -6   4       21.87       28.28      5.49 o 
   0  -6   4      142.25      143.99      9.60 o 
   1  -6   4        3.24       10.35      4.89 o 
   2  -6   4      164.26      156.09     10.95 o 
   3  -6   4       35.18       38.26      6.95 o 
   4  -6   4       62.54       57.16      8.07 o 
   5  -6   4       31.71       24.98     18.32 o 
   6  -6   4       23.59       35.30      5.97 o 
   7  -6   4       48.14       71.70      8.01 o 
  -7  -5   4        5.71       10.22      8.20 o 
  -6  -5   4      423.30      413.06     26.63 o 
  -5  -5   4        8.62       15.69      8.04 o 
  -4  -5   4      257.89      233.28     11.09 o 
  -3  -5   4       87.09      101.45      8.35 o 
  -2  -5   4       86.21       69.83      7.38 o 
  -1  -5   4       67.14       81.39      7.71 o 
   0  -5   4       14.30       11.63      8.94 o 
   1  -5   4      240.60      240.09     11.29 o 
   2  -5   4      222.59      193.90     13.26 o 
   3  -5   4        7.18       13.32      5.17 o 
   4  -5   4      157.63       70.64     11.48 o 
   5  -5   4       19.60       30.36      6.16 o 
   6  -5   4       17.92       21.37     17.85 o 
   7  -5   4        0.96       16.22      6.26 o 
   8  -5   4      169.73      172.33     20.17 o 
  -8  -4   4        2.77        2.19      5.58 o 
  -7  -4   4       67.12       60.47     12.03 o 
  -6  -4   4      275.33      243.73     19.63 o 
  -5  -4   4       76.07       73.89      7.65 o 
  -4  -4   4       64.77       81.74     18.53 o 
  -3  -4   4      450.93      435.31     15.25 o 
  -2  -4   4      321.69      289.10     12.68 o 
  -1  -4   4       96.54      121.60      8.28 o 
   0  -4   4      757.33      750.75     18.80 o 
   1  -4   4       56.42       62.06      6.45 o 
   2  -4   4      931.30      930.95     25.56 o 
   3  -4   4       91.85       68.75     19.49 o 
   4  -4   4       36.05       30.21     11.67 o 
   5  -4   4       14.12       22.60      5.39 o 
   6  -4   4       62.49       55.08      7.40 o 
   7  -4   4       53.07       55.46     13.15 o 
   8  -4   4       50.88       39.15     12.52 o 
   9  -4   4      392.71      377.85     28.65 o 
  -8  -3   4        0.06       -0.66      4.05 o 
  -7  -3   4       92.23       81.24     12.85 o 
  -6  -3   4      236.54      235.15     18.75 o 
  -5  -3   4      586.25      520.78     18.00 o 
  -4  -3   4       56.50       55.29      7.14 o 
  -3  -3   4      336.50      278.48     11.97 o 
  -2  -3   4       85.73       94.14      7.57 o 
  -1  -3   4      286.97      333.66     11.80 o 
   0  -3   4      221.71      238.96     11.29 o 
   1  -3   4      707.64      687.66     16.86 o 
   2  -3   4       18.28       16.99      3.90 o 
   3  -3   4        3.21       -1.87      3.75 o 
   4  -3   4     1113.17     1224.62     26.36 o 
   5  -3   4      392.57      364.05     13.66 o 
   6  -3   4       12.61       19.63      5.02 o 
   7  -3   4       25.31       26.26      5.32 o 
   8  -3   4       59.14       59.04      7.34 o 
   9  -3   4       34.19       67.08     15.47 o 
  -8  -2   4        1.37        3.17      4.26 o 
  -7  -2   4       99.71       96.94     14.32 o 
  -6  -2   4       25.05       40.40      9.73 o 
  -5  -2   4     4893.93     4751.43     99.86 o 
  -4  -2   4       11.29        9.67      5.08 o 
  -3  -2   4      777.86      779.36     20.20 o 
  -2  -2   4        2.07        2.59      5.77 o 
  -1  -2   4     1180.42     1218.22     24.37 o 
   0  -2   4       25.48       22.36      3.74 o 
   1  -2   4      816.59      776.57     21.21 o 
   2  -2   4        1.64        4.73      2.88 o 
   3  -2   4      214.91      213.37      8.39 o 
   4  -2   4      523.62      598.03     18.73 o 
   5  -2   4       29.08       38.71      5.17 o 
   6  -2   4       42.87       51.19      6.22 o 
   7  -2   4      350.14      379.20     14.90 o 
   8  -2   4      776.31      716.34     22.63 o 
   9  -2   4      244.60      253.41     22.96 o 
  -8  -1   4       30.82       29.60      7.40 o 
  -7  -1   4       35.17       40.51     10.22 o 
  -6  -1   4        2.60        1.75      5.14 o 
  -5  -1   4      410.91      366.81     15.53 o 
  -4  -1   4      179.99      170.31     25.45 o 
  -3  -1   4        0.40        1.29      2.37 o 
  -1  -1   4     3474.25     4187.10     64.55 o 
   0  -1   4        5.56        1.27      2.35 o 
   1  -1   4     1210.24     1097.03     19.46 o 
   2  -1   4       59.36       51.31      9.19 o 
   3  -1   4      978.63     1072.71     20.45 o 
   4  -1   4      352.84      341.76     10.66 o 
   5  -1   4       52.81       53.96      5.64 o 
   6  -1   4        5.32       15.65      6.04 o 
   7  -1   4      198.37      194.54     10.77 o 
   8  -1   4      436.19      411.91     19.22 o 
   9  -1   4       46.62       44.89     12.52 o 
  10  -1   4       32.43       39.15     10.44 o 
  -8   0   4       29.51       23.75      6.00 o 
  -7   0   4      277.91      234.55     12.77 o 
  -6   0   4     1023.22      973.38     25.32 o 
  -5   0   4      136.89      131.62      9.95 o 
  -4   0   4      412.44      416.01     16.10 o 
  -3   0   4       68.69      106.79      7.88 o 
  -2   0   4       21.15       10.79      3.77 o 
  -1   0   4      184.82      200.39      8.30 o 
   0   0   4      390.44      466.78     11.16 o 
   1   0   4      229.65      228.86     13.18 o 
   2   0   4      435.75      466.37     19.30 o 
   3   0   4      115.15      143.81      5.50 o 
   4   0   4      183.09      183.51      5.38 o 
   5   0   4        7.99       11.85      2.33 o 
   6   0   4      322.54      302.28      8.77 o 
   7   0   4      396.87      415.13     11.29 o 
   8   0   4      206.83      199.36      9.19 o 
   9   0   4        3.22        8.51      3.28 o 
  10   0   4      116.06      112.85     17.11 o 
  -8   1   4        2.30       16.62      7.98 o 
  -7   1   4        1.53        6.46      5.41 o 
  -6   1   4      348.25      321.31     13.83 o 
  -5   1   4       39.00       44.49      9.92 o 
  -4   1   4      394.19      368.14     11.06 o 
  -3   1   4      745.93      758.22     15.07 o 
  -2   1   4       64.07       27.94      5.25 o 
  -1   1   4        5.86        7.61      2.21 o 
   0   1   4     1263.60     1371.63     19.82 o 
   1   1   4      115.29      134.81      5.66 o 
   2   1   4     4434.96     5118.27     74.32 o 
   3   1   4      102.28      116.18      5.31 o 
   4   1   4      734.75      792.07     17.19 o 
   5   1   4      117.06      127.16      7.28 o 
   6   1   4      122.16      126.17     12.03 o 
   7   1   4       85.36       80.94      7.88 o 
   8   1   4      103.47      121.31      7.28 o 
   9   1   4       24.24       31.71      4.02 o 
  10   1   4      164.85      155.44     15.80 o 
  -8   2   4        0.82       -1.42      5.41 o 
  -7   2   4      474.41      421.81     24.93 o 
  -6   2   4       74.32       64.35     11.48 o 
  -5   2   4       76.53       85.40     12.19 o 
  -4   2   4       56.91       49.37      9.19 o 
  -3   2   4       45.88       39.21      5.99 o 
  -2   2   4        0.37       -0.74      3.23 o 
  -1   2   4      306.48      306.51      8.51 o 
   0   2   4       60.79       55.05      4.17 o 
   1   2   4      183.07      150.13     14.50 o 
   2   2   4      654.25      634.75     11.49 o 
   3   2   4     1348.26     1506.95     22.46 o 
   4   2   4      509.19      539.03     11.68 o 
   5   2   4     1768.39     1877.15     42.37 o 
   6   2   4      641.67      677.08     24.11 o 
   7   2   4       26.15       38.50      9.73 o 
   8   2   4       27.62       37.34      4.87 o 
   9   2   4       88.61       91.57      7.10 o 
  -8   3   4       36.89       48.55     11.15 o 
  -7   3   4       13.40       29.85      8.97 o 
  -6   3   4       46.07       69.11     12.63 o 
  -5   3   4      108.51       97.81     13.67 o 
  -4   3   4       31.35       34.61      9.51 o 
  -3   3   4        8.24       12.63      6.29 o 
  -2   3   4      146.32      167.43      9.21 o 
  -1   3   4      263.33      298.55     11.33 o 
   0   3   4      610.89      664.05     13.27 o 
   1   3   4      110.88      102.38      5.20 o 
   2   3   4        0.01       -0.45      2.44 o 
   3   3   4      820.98      803.84     43.27 o 
   4   3   4      337.37      348.70      9.29 o 
   5   3   4      271.11      262.74      9.60 o 
   6   3   4       18.31       26.41      4.24 o 
   7   3   4      613.27      588.22     18.89 o 
   8   3   4       37.84       45.95      6.44 o 
   9   3   4       17.67       66.04     19.68 o 
  -7   4   4        5.59       13.01      7.60 o 
  -6   4   4        1.78        6.34      6.72 o 
  -5   4   4       15.03       13.94      7.38 o 
  -4   4   4      205.96      178.84     15.42 o 
  -3   4   4       54.49       58.94     10.39 o 
  -2   4   4       53.11       68.23     10.06 o 
  -1   4   4     1084.46     1159.48     25.87 o 
   0   4   4      378.10      374.66     23.30 o 
   1   4   4       59.37       70.14      6.21 o 
   2   4   4      189.41      193.54      9.40 o 
   3   4   4       93.83       94.24      7.29 o 
   4   4   4      212.20      199.75     14.95 o 
   5   4   4      109.20      130.23      9.23 o 
   6   4   4       16.94       25.12      5.42 o 
   7   4   4      325.14      296.88     13.75 o 
   8   4   4        9.41       19.04      5.99 o 
   9   4   4       38.74       24.88      6.01 o 
  -7   5   4       14.56       20.07      8.86 o 
  -6   5   4        8.91       17.71      7.82 o 
  -5   5   4        0.31       13.12      7.33 o 
  -4   5   4      384.02      338.05     21.60 o 
  -3   5   4      171.64      170.09     15.42 o 
  -2   5   4       58.39       45.22     10.11 o 
  -1   5   4      378.08      403.60     20.39 o 
   0   5   4      169.38      149.49     17.19 o 
   1   5   4       31.10       35.23      5.95 o 
   2   5   4      258.13      278.96     12.24 o 
   3   5   4       81.98       98.86     12.27 o 
   4   5   4      162.83      154.53     19.98 o 
   5   5   4       34.88       40.23      6.72 o 
   6   5   4       11.38       20.62      5.61 o 
   7   5   4       64.29       75.68      8.57 o 
   8   5   4       59.75       83.09      8.82 o 
   9   5   4        0.20        6.67      4.21 o 
  -6   6   4       10.31       19.30      8.80 o 
  -5   6   4       55.58       72.66     14.11 o 
  -4   6   4      142.28      150.57     17.66 o 
  -3   6   4        0.52       -3.72      7.44 o 
  -2   6   4      133.08      145.65     16.35 o 
  -1   6   4      169.03      186.93     16.07 o 
   0   6   4       83.56      102.80     10.08 o 
   1   6   4      179.54      173.70     11.18 o 
   2   6   4        4.38       10.80      4.58 o 
   3   6   4       54.29       59.71      7.84 o 
   4   6   4      326.75      280.64     18.04 o 
   5   6   4       86.52       72.47      8.70 o 
   6   6   4      213.58      201.88     12.40 o 
   7   6   4       53.83       64.14     15.66 o 
   8   6   4      120.02       98.07     16.43 o 
  -6   7   4        2.38       28.32      9.24 o 
  -5   7   4       29.87       39.09      9.90 o 
  -4   7   4        0.17       10.88      7.11 o 
  -3   7   4        0.12        4.81      8.09 o 
  -2   7   4      165.57      156.42     18.04 o 
  -1   7   4       71.66       68.94     12.57 o 
   0   7   4       10.90       21.43      9.79 o 
   1   7   4       56.99       49.99      8.85 o 
   2   7   4      278.88      265.30     14.27 o 
   3   7   4       31.27       47.51     13.50 o 
   4   7   4        3.89       11.31      5.24 o 
   5   7   4       11.81       19.77      6.07 o 
   6   7   4       51.55       55.31     12.98 o 
   7   7   4      441.15      418.33     18.02 o 
   8   7   4        1.51        6.45      4.48 o 
  -5   8   4       18.39       58.88     13.40 o 
  -4   8   4      569.41      528.26     30.73 o 
  -3   8   4     1004.63      892.98     39.42 o 
  -2   8   4        0.72       11.26      8.37 o 
  -1   8   4      134.19      154.07     19.03 o 
   0   8   4       41.93       48.39     12.08 o 
   1   8   4      191.54      168.83     18.37 o 
   2   8   4       16.94       17.71      6.74 o 
   3   8   4        5.74        5.85      5.34 o 
   4   8   4       54.96       54.02     14.65 o 
   5   8   4       16.27       18.90     10.96 o 
   6   8   4       20.02       30.85      6.21 o 
   7   8   4       23.90       40.35      6.59 o 
  -3   9   4      265.97      235.15     19.03 o 
  -2   9   4        4.56       33.02      8.86 o 
  -1   9   4       12.89       32.75      8.58 o 
   0   9   4      650.11      594.79     31.66 o 
   1   9   4      108.40      162.27     18.75 o 
   2   9   4       67.61       63.15     12.19 o 
   3   9   4        2.54        4.67      4.14 o 
   4   9   4      138.28      126.12     14.27 o 
   5   9   4      150.08      182.34     22.09 o 
   6   9   4       35.84       61.22     19.05 o 
  -1  10   4      116.00      127.66     16.68 o 
   0  10   4      101.28      144.99     18.64 o 
   1  10   4        3.84       31.49      8.31 o 
   2  10   4        0.35       16.13      5.74 o 
   3  10   4       39.26       39.97      8.58 o 
   4  10   4        0.49       10.93      8.69 o 
  -2  -9   5      143.48      156.15     19.25 o 
  -1  -9   5        6.15       17.28      7.82 o 
   0  -9   5        0.26       15.25      7.05 o 
   1  -9   5        9.16       33.02      8.09 o 
   2  -9   5       41.74       55.77     11.65 o 
   3  -9   5       77.41       97.43     13.56 o 
  -4  -8   5        5.86       14.38      7.60 o 
  -3  -8   5        0.19        0.38      7.05 o 
  -2  -8   5      109.58      117.00     16.02 o 
  -1  -8   5      126.04      119.95     16.13 o 
   0  -8   5       14.51       32.80      9.19 o 
   1  -8   5       57.72       49.59     10.17 o 
   2  -8   5       90.80       94.09     13.45 o 
   3  -8   5        0.19       12.19      6.29 o 
   4  -8   5        5.98       10.73      4.77 o 
   5  -8   5       46.07       58.66     11.10 o 
  -5  -7   5      113.68      124.33     17.66 o 
  -4  -7   5       84.49       94.97     15.80 o 
  -3  -7   5      124.32      138.71     17.99 o 
  -2  -7   5       16.45       25.10     10.11 o 
  -1  -7   5      295.85      293.00     20.45 o 
   0  -7   5       12.11       23.73      8.94 o 
   1  -7   5      116.73      108.72      9.57 o 
   2  -7   5       17.95       34.64      6.32 o 
   3  -7   5      216.77      219.57     12.40 o 
   4  -7   5       21.14       29.09      5.89 o 
   5  -7   5      206.88      178.59     10.85 o 
   6  -7   5        0.17        5.25      6.07 o 
  -6  -6   5       10.72       17.71      8.80 o 
  -5  -6   5        5.86       23.40      9.02 o 
  -4  -6   5        8.22        5.19      6.94 o 
  -3  -6   5      130.76      150.08     17.55 o 
  -2  -6   5       97.43      101.26     10.14 o 
  -1  -6   5       23.66       34.94      6.08 o 
   0  -6   5      230.05      207.63     12.41 o 
   1  -6   5       47.92       50.42      7.32 o 
   2  -6   5      231.81      210.63     11.82 o 
   3  -6   5      408.59      332.77     14.88 o 
   4  -6   5       43.20       51.08     10.42 o 
   5  -6   5      192.72      180.29     10.60 o 
   6  -6   5      147.16      150.02     18.86 o 
   7  -6   5       51.24       88.90     15.20 o 
  -7  -5   5       21.73       22.63      9.19 o 
  -6  -5   5        2.77        7.98      7.44 o 
  -5  -5   5       83.55       94.80     14.93 o 
  -4  -5   5       11.51       21.08      8.83 o 
  -3  -5   5        6.71       16.13      4.61 o 
  -2  -5   5      268.07      268.33     12.64 o 
  -1  -5   5        6.89        9.87      4.85 o 
   0  -5   5      755.17      638.98     18.97 o 
   1  -5   5      134.24      104.45      8.65 o 
   2  -5   5       65.33       77.64      8.04 o 
   3  -5   5        4.96        6.66      4.61 o 
   4  -5   5       78.39       66.02      7.86 o 
   5  -5   5      393.18      389.74     15.16 o 
   6  -5   5      106.65      106.81      8.29 o 
   7  -5   5       16.20       20.17      9.90 o 
   8  -5   5        3.23        4.43      6.94 o 
  -7  -4   5       43.18       48.55     11.21 o 
  -6  -4   5      120.71      113.87     10.01 o 
  -5  -4   5      132.02      132.21     10.02 o 
  -4  -4   5      494.54      428.42     16.33 o 
  -3  -4   5       84.37       94.02      8.75 o 
  -2  -4   5      166.65      159.70     12.33 o 
  -1  -4   5      334.91      364.47     13.79 o 
   0  -4   5       64.21       57.37      6.58 o 
   1  -4   5      346.97      318.74     12.09 o 
   2  -4   5       21.64       22.10      5.21 o 
   3  -4   5        6.71       14.53      4.70 o 
   4  -4   5      159.10      165.72      9.39 o 
   5  -4   5       65.89       85.62      8.58 o 
   6  -4   5      110.77      119.13      8.53 o 
   7  -4   5        5.17        1.48     10.01 o 
   8  -4   5      358.57      324.60     25.70 o 
  -8  -3   5       29.58       18.86      8.58 o 
  -7  -3   5      343.56      317.16     22.69 o 
  -6  -3   5        0.26        6.04      4.91 o 
  -5  -3   5      222.34      204.75     11.69 o 
  -4  -3   5       34.43       36.15      7.03 o 
  -3  -3   5      163.11      140.45      9.80 o 
  -2  -3   5       58.56       59.64      6.76 o 
  -1  -3   5        2.45       -0.85      3.33 o 
   0  -3   5      681.34      768.81     18.71 o 
   1  -3   5      366.75      295.16     18.18 o 
   2  -3   5        2.79        6.63      3.57 o 
   3  -3   5      114.59      127.19      7.67 o 
   4  -3   5        3.58        6.18      3.14 o 
   5  -3   5       18.03       26.43      5.69 o 
   6  -3   5       37.32       46.58      7.96 o 
   7  -3   5      358.56      343.49     28.43 o 
   8  -3   5       15.13       33.95     13.61 o 
   9  -3   5        7.88       -1.09      9.35 o 
  -8  -2   5       37.54       56.04     12.03 o 
  -7  -2   5      285.26      258.93     20.61 o 
  -6  -2   5       56.96       68.88      8.72 o 
  -5  -2   5      108.59      103.42      9.67 o 
  -4  -2   5      149.59      164.35     10.72 o 
  -3  -2   5      502.19      457.00     15.65 o 
  -2  -2   5      199.30      220.95     10.46 o 
  -1  -2   5      706.25      781.96     18.55 o 
   0  -2   5       28.08       25.52      5.58 o 
   1  -2   5     1302.18     1280.24     24.42 o 
   2  -2   5       84.89       80.47     12.74 o 
   3  -2   5       31.89       31.97      4.35 o 
   4  -2   5      169.98      179.12      8.88 o 
   5  -2   5      230.26      195.07      8.84 o 
   6  -2   5        8.65       12.89      5.74 o 
   7  -2   5      293.59      306.66     12.64 o 
   8  -2   5      659.24      630.44     35.59 o 
   9  -2   5       51.27       61.62     15.04 o 
  -8  -1   5       97.44       97.72     10.89 o 
  -7  -1   5      158.85      134.17     17.00 o 
  -6  -1   5      273.98      231.00     18.10 o 
  -5  -1   5       10.41        7.25      5.14 o 
  -4  -1   5      156.80      139.31     13.40 o 
  -3  -1   5      234.74      211.69     10.57 o 
  -2  -1   5      524.04      585.44     16.34 o 
  -1  -1   5      503.15      558.83     14.91 o 
   0  -1   5      673.95      737.43     16.32 o 
   1  -1   5      147.27      144.27      6.06 o 
   2  -1   5       17.84       11.37      4.70 o 
   3  -1   5     2270.05     2833.21     44.80 o 
   4  -1   5      469.68      480.63     12.27 o 
   5  -1   5      287.49      253.13     10.39 o 
   6  -1   5      167.56      163.36      8.60 o 
   7  -1   5      182.24      174.27      9.52 o 
   8  -1   5       64.56      111.42     16.95 o 
   9  -1   5      114.44       95.57     16.40 o 
  10  -1   5        0.37        3.88      7.22 o 
  -8   0   5       72.09       70.29      9.45 o 
  -7   0   5        7.08       11.90      5.28 o 
  -6   0   5     2991.63     2743.21     50.64 o 
  -5   0   5       23.28       25.51      5.37 o 
  -4   0   5      379.98      367.70     14.77 o 
  -3   0   5      130.97      153.85      9.47 o 
  -2   0   5      841.89      874.96     20.69 o 
  -1   0   5      279.30      309.15      7.64 o 
   0   0   5     1499.61     1698.09     29.27 o 
   1   0   5        0.60        0.09      1.06 o 
   2   0   5      388.80      385.94     18.15 o 
   3   0   5      745.24      854.82     30.51 o 
   4   0   5       32.80       46.01      3.70 o 
   5   0   5       16.86       30.57      4.09 o 
   6   0   5      280.43      317.53     11.71 o 
   7   0   5     1350.16     1353.51     35.87 o 
   8   0   5      553.36      512.13     29.63 o 
   9   0   5        2.74        0.27      6.83 o 
  10   0   5       28.62       35.26     10.06 o 
  -8   1   5       57.96       76.43     12.96 o 
  -7   1   5        5.33        9.34      4.10 o 
  -6   1   5      369.48      312.71     14.60 o 
  -5   1   5       33.42       33.82      6.43 o 
  -4   1   5       10.67        7.62      3.66 o 
  -3   1   5      493.53      491.98     18.00 o 
  -2   1   5     3349.77     3641.74     45.82 o 
  -1   1   5       27.28       44.15      3.17 o 
   0   1   5     1208.20     1259.28     19.13 o 
   1   1   5       75.12       75.16      3.74 o 
   2   1   5     1140.38     1188.49     34.72 o 
   3   1   5      445.51      502.91     10.76 o 
   4   1   5       38.29       53.26      3.91 o 
   5   1   5       42.92       63.94      5.14 o 
   6   1   5      430.14      429.87     13.82 o 
   7   1   5      485.13      466.58     11.57 o 
   8   1   5      146.32      148.36      6.61 o 
   9   1   5       43.85       43.14     10.44 o 
  10   1   5        0.06       -2.54      5.08 o 
  -8   2   5       63.03       82.17     14.60 o 
  -7   2   5      820.31      720.65     33.90 o 
  -6   2   5      102.12      100.54     14.71 o 
  -5   2   5      153.26      142.42     15.36 o 
  -4   2   5        1.61       -0.88      4.34 o 
  -3   2   5        7.97        5.89      4.12 o 
  -2   2   5      320.10      344.94     19.90 o 
  -1   2   5      129.63      130.52      6.19 o 
   0   2   5      430.01      431.69     10.02 o 
   1   2   5      324.37      323.89      8.06 o 
   2   2   5      152.90      192.43      6.12 o 
   3   2   5       69.26       63.47      5.93 o 
   4   2   5        2.70        1.57      1.85 o 
   5   2   5       78.65       96.54      8.78 o 
   6   2   5     1147.69     1115.13     31.19 o 
   7   2   5      301.81      282.21     17.66 o 
   8   2   5       39.48       56.38      6.25 o 
   9   2   5      122.04      126.61      9.45 o 
  -8   3   5        0.95       12.52      7.49 o 
  -7   3   5      284.47      283.26     21.71 o 
  -6   3   5       12.87       12.85      8.75 o 
  -5   3   5      211.72      204.48     17.28 o 
  -4   3   5      279.18      310.49     19.19 o 
  -3   3   5       49.22       41.61      6.78 o 
  -2   3   5       29.08       33.97      5.61 o 
  -1   3   5      409.63      404.36     11.18 o 
   0   3   5       25.06       19.82      3.71 o 
   1   3   5     3835.61     4233.80     54.40 o 
   2   3   5       26.90       31.33      3.62 o 
   3   3   5      236.00      223.83      7.16 o 
   4   3   5       22.84       40.46      3.83 o 
   5   3   5       71.03       77.15      5.25 o 
   6   3   5        0.53        6.11      2.72 o 
   7   3   5      214.22      201.92      8.40 o 
   8   3   5       13.62        5.82     14.05 o 
   9   3   5      262.85      270.25     20.61 o 
  -7   4   5       56.95       80.04     13.78 o 
  -6   4   5       39.50       49.53     11.15 o 
  -5   4   5       38.62       41.28     10.72 o 
  -4   4   5        5.63        9.35      7.82 o 
  -3   4   5        0.02        0.71      5.80 o 
  -2   4   5       28.11       27.12      8.04 o 
  -1   4   5      298.69      262.61     11.89 o 
   0   4   5       59.49       51.73      8.97 o 
   1   4   5      587.73      547.05     13.24 o 
   2   4   5      649.50      641.89     17.01 o 
   3   4   5      446.33      435.30     13.86 o 
   4   4   5      981.47      927.67     22.54 o 
   5   4   5     1094.23     1181.85     27.51 o 
   6   4   5        3.17        4.98      3.51 o 
   7   4   5      129.20      163.32     10.24 o 
   8   4   5       73.93       75.77      8.75 o 
   9   4   5       33.92       56.53     11.10 o 
  -7   5   5       35.00       40.79     11.54 o 
  -6   5   5       72.37       85.24     13.29 o 
  -5   5   5       12.94        6.40      7.33 o 
  -4   5   5        4.35       -3.23      6.45 o 
  -3   5   5        2.42       18.04      8.75 o 
  -2   5   5      147.42      158.99     13.94 o 
  -1   5   5       52.63       65.22      8.17 o 
   0   5   5      171.57      157.35     10.52 o 
   1   5   5       33.31       30.71      4.07 o 
   2   5   5      789.49      761.71     20.70 o 
   3   5   5      142.86      136.34      9.12 o 
   4   5   5      146.52      149.59      9.68 o 
   5   5   5       86.32      101.61      8.90 o 
   6   5   5      412.43      409.80     16.27 o 
   7   5   5      164.17      187.27     11.26 o 
   8   5   5       46.85       72.58     10.93 o 
   9   5   5       14.83       42.37      9.57 o 
  -6   6   5       11.45       32.37      9.73 o 
  -5   6   5       98.18       85.24     14.49 o 
  -4   6   5       32.60       29.85     10.06 o 
  -3   6   5        0.77       10.88      8.20 o 
  -2   6   5      230.71      229.14     17.39 o 
  -1   6   5      190.42      191.85     16.51 o 
   0   6   5      183.54      162.20     15.64 o 
   1   6   5       46.90       67.10      8.51 o 
   2   6   5      250.26      225.66     12.43 o 
   3   6   5      325.01      293.44     13.73 o 
   4   6   5       17.43       20.32      6.18 o 
   5   6   5       28.54       30.77      7.41 o 
   6   6   5      336.48      301.11     14.73 o 
   7   6   5        2.24        7.20      4.02 o 
   8   6   5       41.89       53.99     19.27 o 
  -5   7   5      226.17      229.63     18.59 o 
  -4   7   5       58.80       83.60     13.94 o 
  -3   7   5       59.31       45.82     11.65 o 
  -2   7   5      215.45      227.72     19.25 o 
  -1   7   5       80.83       71.08     13.23 o 
   0   7   5       74.52       90.70     23.51 o 
   1   7   5       13.88       13.95      6.04 o 
   2   7   5       37.84       45.02      7.93 o 
   3   7   5      142.19      141.37     11.49 o 
   4   7   5       22.83       29.72      6.95 o 
   5   7   5        0.66       11.83      9.54 o 
   6   7   5        5.50        7.82      7.49 o 
   7   7   5       25.51       29.90      5.85 o 
   8   7   5       13.69       50.63     11.75 o 
  -4   8   5        0.12        4.16      6.29 o 
  -3   8   5       49.57       36.96      9.29 o 
  -2   8   5       36.74       78.57     13.29 o 
  -1   8   5       37.74       52.81     11.48 o 
   0   8   5       36.38       37.67     11.10 o 
   1   8   5       30.41       29.52      8.99 o 
   2   8   5       18.10       22.73      6.59 o 
   3   8   5      245.45      216.15     13.77 o 
   4   8   5       40.34       62.16      9.00 o 
   5   8   5      175.15      155.78     12.52 o 
   6   8   5        4.98       18.31      5.15 o 
   7   8   5      118.27      129.46     24.41 o 
  -3   9   5       62.01       67.30     12.52 o 
  -2   9   5       13.22       19.14      6.83 o 
  -1   9   5       13.81       35.65      8.09 o 
   0   9   5        0.06       -2.73      5.47 o 
   1   9   5      297.31      301.20     21.32 o 
   2   9   5        6.76       11.24      5.12 o 
   3   9   5       18.23       26.16      6.27 o 
   4   9   5        0.80        7.77      5.89 o 
   5   9   5       32.45       29.31      7.22 o 
   6   9   5      225.35      196.44     25.97 o 
  -1  10   5        6.66       17.82      8.04 o 
   0  10   5       53.85       75.72     12.96 o 
   1  10   5       98.37      102.46     14.87 o 
   2  10   5       35.27       57.52     10.83 o 
   3  10   5       43.41       54.49      9.50 o 
   4  10   5        6.82        7.29      5.04 o 
  -1  -9   6       12.08       31.77      9.19 o 
   0  -9   6        2.08       24.71      8.26 o 
   1  -9   6      149.15      161.01     17.33 o 
   2  -9   6       46.04       43.85      8.80 o 
  -3  -8   6      247.44      259.54     22.03 o 
  -2  -8   6       67.14       66.48     13.07 o 
  -1  -8   6        0.18       10.72      6.40 o 
   0  -8   6       52.42       61.07     11.59 o 
   1  -8   6      125.08      130.62     15.91 o 
   2  -8   6        4.40        4.98      5.47 o 
   3  -8   6        8.21       24.03      5.09 o 
   4  -8   6      307.89      266.64     20.61 o 
  -5  -7   6      345.08      342.04     25.86 o 
  -4  -7   6       27.55       48.00     11.75 o 
  -3  -7   6      130.68      121.16     17.77 o 
  -2  -7   6       50.34       56.48     12.90 o 
  -1  -7   6        0.11        1.97      5.19 o 
   0  -7   6        1.65        7.40      4.51 o 
   1  -7   6      142.02      143.84     31.33 o 
   2  -7   6      121.66      128.63     10.33 o 
   3  -7   6       83.44       84.26      8.97 o 
   4  -7   6        4.34       23.15      4.81 o 
   5  -7   6      285.32      300.87     22.74 o 
   6  -7   6        4.11        7.00     10.06 o 
  -6  -6   6       41.58       61.62     13.50 o 
  -5  -6   6        0.13       -1.91      7.11 o 
  -4  -6   6        1.17       13.56      7.16 o 
  -3  -6   6       81.10       82.89     13.94 o 
  -2  -6   6       52.78       65.79      7.71 o 
  -1  -6   6        0.08        3.35      3.93 o 
   0  -6   6       41.16       23.18      6.33 o 
   1  -6   6      155.08      152.33     10.34 o 
   2  -6   6        8.17       20.59      5.66 o 
   3  -6   6       38.46       46.56      9.68 o 
   4  -6   6       81.85       76.43      8.07 o 
   5  -6   6      144.28      156.69     19.30 o 
   6  -6   6       13.17       37.56      9.35 o 
   7  -6   6       67.04       79.17     15.31 o 
  -6  -5   6      205.39      223.67     20.17 o 
  -5  -5   6       96.21       83.54     14.87 o 
  -4  -5   6      119.21      142.96     12.16 o 
  -3  -5   6       51.44       50.71      7.20 o 
  -2  -5   6      249.55      261.22     13.06 o 
  -1  -5   6      145.24      138.52     10.52 o 
   0  -5   6       70.09       75.70      8.25 o 
   1  -5   6      254.01      224.49     11.64 o 
   2  -5   6      353.16      296.68     22.01 o 
   3  -5   6        0.01        3.66      8.09 o 
   4  -5   6      360.92      336.20     14.22 o 
   5  -5   6        6.92        9.62     10.61 o 
   6  -5   6      190.63      195.62     22.20 o 
   7  -5   6        2.98       43.52     10.55 o 
   8  -5   6        0.22        9.57      9.19 o 
  -7  -4   6       18.62       41.72     11.54 o 
  -6  -4   6        1.57       10.28      4.20 o 
  -5  -4   6        0.15        3.76      4.41 o 
  -4  -4   6      200.24      189.93     11.45 o 
  -3  -4   6      101.20      107.05      9.46 o 
  -2  -4   6       13.58       19.48      8.58 o 
  -1  -4   6       80.19       93.29      8.59 o 
   0  -4   6      293.06      243.28     24.00 o 
   1  -4   6      114.74      125.56     26.24 o 
   2  -4   6     1161.25     1022.62     31.49 o 
   3  -4   6      179.88      174.95      9.74 o 
   4  -4   6      365.04      310.91     12.43 o 
   5  -4   6      119.09      118.59      7.72 o 
   6  -4   6      117.72      140.40     20.07 o 
   7  -4   6        5.57       28.05     10.44 o 
   8  -4   6        1.36       14.32     12.30 o 
  -7  -3   6        1.72       -3.36      6.72 o 
  -6  -3   6        7.37       19.11     16.89 o 
  -5  -3   6       57.91       68.46      8.69 o 
  -4  -3   6       37.69       40.59      7.16 o 
  -3  -3   6      301.24      280.96     13.45 o 
  -2  -3   6        2.03        1.13      3.77 o 
  -1  -3   6      717.42      672.71     22.74 o 
   0  -3   6       13.39       17.73      4.53 o 
   1  -3   6      165.55      156.09     10.17 o 
   2  -3   6       25.89       28.67      5.22 o 
   3  -3   6       90.82       76.49      8.01 o 
   4  -3   6      995.47      977.90     22.74 o 
   5  -3   6      181.56      160.02      8.47 o 
   6  -3   6       11.79        8.58      9.02 o 
   7  -3   6       12.45       17.11     11.59 o 
   8  -3   6        6.30       13.12     12.57 o 
   9  -3   6       11.85       20.07     10.28 o 
  -7  -2   6      131.22      116.73     16.29 o 
  -6  -2   6       58.55       60.80      9.18 o 
  -5  -2   6      128.83      115.75     10.52 o 
  -4  -2   6      134.64      132.87     10.57 o 
  -3  -2   6      342.70      320.85     13.82 o 
  -2  -2   6      342.43      387.38     13.99 o 
   0  -2   6      211.90      190.87     15.61 o 
   1  -2   6       77.28       69.02      6.70 o 
   2  -2   6        4.11        2.76      2.33 o 
   3  -2   6      268.71      242.60      8.73 o 
   4  -2   6      145.25      187.43     17.60 o 
   5  -2   6      153.56      142.90      6.98 o 
   6  -2   6        2.20       -2.30      7.76 o 
   7  -2   6      359.13      303.60     24.60 o 
   8  -2   6      670.80      626.07     36.14 o 
   9  -2   6        0.67        1.64      8.53 o 
  -8  -1   6      132.10      127.43     11.14 o 
  -7  -1   6       20.75       19.27      5.30 o 
  -6  -1   6      193.07      165.83     17.88 o 
  -5  -1   6        0.62        4.35      4.08 o 
  -4  -1   6      229.74      220.90     12.45 o 
  -3  -1   6       90.48       98.37      8.62 o 
  -2  -1   6       97.87      105.37      8.03 o 
  -1  -1   6      953.35     1159.87     24.70 o 
   0  -1   6      478.63      509.57     13.78 o 
   1  -1   6       15.36       15.57      3.17 o 
   2  -1   6       61.02       79.22     10.61 o 
   3  -1   6      130.38      115.14     13.56 o 
   4  -1   6        4.93        2.95      7.33 o 
   5  -1   6       68.64       62.96     12.41 o 
   6  -1   6      414.78      418.53     26.08 o 
   7  -1   6        0.70        4.21      9.13 o 
   8  -1   6       38.90       43.68     13.01 o 
   9  -1   6       19.23       26.74     11.86 o 
  -8   0   6      201.14      181.50     17.30 o 
  -7   0   6       59.20       54.63      7.17 o 
  -6   0   6       98.36      104.83     10.48 o 
  -5   0   6       11.79       19.08      5.43 o 
  -4   0   6      584.04      532.68     17.65 o 
  -3   0   6       91.19       77.58      8.07 o 
  -2   0   6      424.48      485.49     15.37 o 
  -1   0   6       27.30       38.87      3.28 o 
   0   0   6      792.55      832.75     17.98 o 
   1   0   6        8.83        7.50      2.88 o 
   2   0   6       39.50       38.76      8.91 o 
   3   0   6      546.91      628.75     26.24 o 
   4   0   6      460.07      480.20     24.28 o 
   5   0   6       21.78       41.30      8.64 o 
   6   0   6      682.32      708.62     17.63 o 
   7   0   6      773.20      760.13     36.19 o 
   8   0   6       59.15       68.23     13.94 o 
   9   0   6        0.09        7.54      7.22 o 
  10   0   6      153.68      186.38     18.21 o 
  -8   1   6       72.71       72.83     12.90 o 
  -7   1   6       76.44       88.67      9.16 o 
  -6   1   6        0.06       11.76      5.28 o 
  -5   1   6       37.82       39.33      6.22 o 
  -4   1   6      326.94      291.55     10.70 o 
  -2   1   6      214.64      221.95      7.79 o 
  -1   1   6      195.45      197.27      5.62 o 
   0   1   6      217.38      212.01      6.74 o 
   1   1   6        0.32       -0.92      1.84 o 
   2   1   6     2089.79     2630.57     67.47 o 
   3   1   6      329.24      329.41     17.44 o 
   4   1   6     1021.54      962.47     34.17 o 
   5   1   6      342.36      352.44     10.64 o 
   6   1   6      471.63      439.18      9.75 o 
   7   1   6       78.77       99.94     14.38 o 
   8   1   6      183.91      201.31     17.55 o 
   9   1   6       16.91       26.57      8.15 o 
  10   1   6       36.11       38.87      8.09 o 
  -7   2   6     1300.24     1095.66     43.79 o 
  -6   2   6      143.81      138.82     16.73 o 
  -5   2   6      191.46      195.46     16.84 o 
  -4   2   6      185.96      196.17     12.09 o 
  -3   2   6      389.68      304.41     39.45 o 
  -2   2   6      322.27      321.87     12.69 o 
  -1   2   6      934.73      945.20     17.40 o 
   0   2   6        2.04        0.66      2.55 o 
   1   2   6      219.63      225.44      7.07 o 
   2   2   6      277.83      327.28      8.71 o 
   3   2   6       77.24       82.43      4.03 o 
   4   2   6       14.90       15.22      2.54 o 
   5   2   6       68.95       90.04      7.05 o 
   6   2   6     1954.10     2033.98     37.60 o 
   7   2   6      881.05      819.78     33.90 o 
   8   2   6        0.68        5.30      5.69 o 
   9   2   6       31.97       35.94      6.12 o 
  10   2   6       46.42       56.26     10.72 o 
  -7   3   6      224.11      198.96     17.50 o 
  -6   3   6        6.88       21.21      7.93 o 
  -5   3   6       26.09       30.13     10.39 o 
  -4   3   6       29.07       34.34      9.90 o 
  -3   3   6     1979.16     1936.92     40.19 o 
  -2   3   6       40.81       53.14     10.39 o 
  -1   3   6      574.86      531.93     12.99 o 
   0   3   6       10.39        9.11      3.50 o 
   1   3   6      431.78      412.36     10.35 o 
   2   3   6      123.22      129.56      5.81 o 
   3   3   6      119.52      130.30      5.61 o 
   4   3   6       78.18       88.53      9.04 o 
   5   3   6      682.10      662.39     14.35 o 
   6   3   6      521.39      557.19     13.80 o 
   7   3   6      224.09      205.74      8.31 o 
   8   3   6       29.30       33.68     10.66 o 
   9   3   6        5.14       25.31      8.26 o 
  -7   4   6       72.45       93.27     14.43 o 
  -6   4   6       27.45       34.55      8.64 o 
  -5   4   6       55.87       49.15     11.48 o 
  -4   4   6        0.11       -2.95      6.07 o 
  -3   4   6      282.33      234.00     16.51 o 
  -2   4   6       25.40       48.00     10.33 o 
  -1   4   6      150.98      131.06      7.41 o 
   0   4   6       42.16       38.61      5.01 o 
   1   4   6       18.19       34.65      4.42 o 
   2   4   6       17.26       18.91      3.68 o 
   3   4   6        1.99        6.00      2.61 o 
   4   4   6        6.09        4.55      4.89 o 
   5   4   6     1581.45     1563.56     32.99 o 
   6   4   6      338.71      325.67     13.22 o 
   7   4   6       72.19       79.95      8.02 o 
   8   4   6       68.72       93.16     16.02 o 
   9   4   6      171.55      229.63     20.56 o 
  -6   5   6       79.10      110.11     15.86 o 
  -5   5   6       82.20       87.48     13.67 o 
  -4   5   6       45.62       55.55     11.81 o 
  -3   5   6       21.58       30.02      9.73 o 
  -2   5   6      174.42      167.25     14.71 o 
  -1   5   6       88.52       81.38      8.75 o 
   0   5   6     1551.42     1602.57     32.57 o 
   1   5   6       13.42        8.13      3.43 o 
   2   5   6       31.83       32.05      6.08 o 
   3   5   6      204.03      187.09     10.16 o 
   4   5   6       26.92       26.03      4.97 o 
   5   5   6       53.34       46.49      6.58 o 
   6   5   6      256.22      279.50     21.51 o 
   7   5   6        9.60       14.26     10.25 o 
   8   5   6      212.70      249.53     22.31 o 
   9   5   6       67.72      121.27     17.99 o 
  -6   6   6       28.71       42.59      6.67 o 
  -5   6   6        2.18       10.77      5.74 o 
  -4   6   6        0.02        7.76      6.34 o 
  -3   6   6        0.10       -3.23      6.78 o 
  -2   6   6      192.56      193.22     18.21 o 
  -1   6   6       13.92        3.34      7.44 o 
   0   6   6      379.32      348.07     15.45 o 
   1   6   6      175.36      184.99     11.97 o 
   2   6   6      226.64      224.27     12.23 o 
   3   6   6      224.72      235.06     12.36 o 
   4   6   6     1224.66     1206.81     29.62 o 
   5   6   6       24.73       31.61      5.89 o 
   6   6   6      181.92      192.14     11.84 o 
   7   6   6       39.21       31.99      5.68 o 
   8   6   6       42.68       75.72     15.25 o 
  -5   7   6       17.86       24.38      7.38 o 
  -4   7   6       16.50       16.40      6.83 o 
  -3   7   6       62.62       97.43     14.65 o 
  -2   7   6        5.57       -1.15      7.76 o 
  -1   7   6      112.40      115.91     15.36 o 
   0   7   6       42.28       20.93     15.25 o 
   1   7   6      367.25      347.81     16.42 o 
   2   7   6       18.88       14.23      6.12 o 
   3   7   6       73.63       67.72      9.57 o 
   4   7   6      176.87      151.63     10.76 o 
   5   7   6      183.46      207.01     12.48 o 
   6   7   6      246.11      245.73     13.34 o 
   7   7   6       68.78       82.70     18.18 o 
   8   7   6        5.72       38.00     10.88 o 
  -4   8   6        2.92        8.86      6.12 o 
  -3   8   6       39.02       45.60      9.62 o 
  -2   8   6       91.34      107.21     14.98 o 
  -1   8   6      262.15      229.14     18.70 o 
   0   8   6        4.19       20.12      9.13 o 
   1   8   6      229.47      231.16     23.62 o 
   2   8   6      207.57      210.26     13.82 o 
   3   8   6        0.54       -0.21      4.99 o 
   4   8   6      117.19      110.51     10.94 o 
   5   8   6      245.85      202.56     26.95 o 
   6   8   6       24.45       31.36      6.27 o 
   7   8   6       30.42       46.87      7.23 o 
  -2   9   6       46.26       47.62     11.21 o 
  -1   9   6       85.83      100.71     14.98 o 
   0   9   6        2.63       12.14      6.34 o 
   1   9   6       23.74       44.12      9.51 o 
   2   9   6       92.06       75.50     17.82 o 
   3   9   6        8.09       12.66      5.56 o 
   4   9   6       28.10       42.38      7.87 o 
   5   9   6        5.38       18.49      5.23 o 
   6   9   6        8.88       17.53     13.97 o 
   0  10   6       40.69       62.55     11.04 o 
   1  10   6       11.54       30.34      8.69 o 
   2  10   6       83.48       71.90     11.75 o 
   3  10   6        5.60       16.04      3.42 o 
  -2  -8   7       62.71      105.30     16.18 o 
  -1  -8   7       69.42       94.86     14.38 o 
   0  -8   7       59.41       54.67     10.22 o 
   1  -8   7        0.72       22.20      7.05 o 
   2  -8   7        0.08       22.91      6.34 o 
   3  -8   7      191.73      195.68     16.46 o 
   4  -8   7       94.66      123.73     16.40 o 
  -4  -7   7       12.24       34.99      9.79 o 
  -3  -7   7      101.82      111.42     15.91 o 
  -2  -7   7        1.15        4.32      6.23 o 
  -1  -7   7       27.01       63.20     11.70 o 
   0  -7   7      229.35      240.41     25.42 o 
   1  -7   7      138.10      126.05     10.53 o 
   2  -7   7       97.63       90.78     12.93 o 
   3  -7   7       18.48       11.37      7.65 o 
   4  -7   7       20.11       37.62     10.33 o 
   5  -7   7        4.58       21.92      8.26 o 
  -5  -6   7      208.11      226.46     20.45 o 
  -4  -6   7      164.72      166.21     19.52 o 
  -3  -6   7      208.14      183.21     16.46 o 
  -2  -6   7        1.80       15.52     14.95 o 
  -1  -6   7      205.95      193.13     15.72 o 
   0  -6   7      257.99      217.62     12.31 o 
   1  -6   7        3.82       10.88      5.49 o 
   2  -6   7       25.98       28.03     10.66 o 
   3  -6   7      450.44      458.17     32.91 o 
   5  -6   7       20.05       32.59     10.83 o 
   6  -6   7       63.48       75.94     13.56 o 
   7  -6   7       14.59       27.50      9.24 o 
  -6  -5   7      355.82      344.55     24.93 o 
  -5  -5   7       76.92       88.35     14.82 o 
  -4  -5   7       89.48      107.25      8.76 o 
  -3  -5   7      172.35      167.47     11.92 o 
  -2  -5   7        1.58       16.38      5.46 o 
  -1  -5   7        3.92        6.24      5.00 o 
   0  -5   7      380.07      327.69     19.35 o 
   1  -5   7      117.28      113.83      9.77 o 
   2  -5   7       37.17       42.67      9.68 o 
   3  -5   7       83.42       76.16      9.35 o 
   4  -5   7      457.06      423.61     28.21 o 
   5  -5   7        3.11       24.06     10.93 o 
   6  -5   7        0.12        3.55      7.22 o 
   7  -5   7       15.88       26.24      9.02 o 
  -6  -4   7        3.44       42.97     32.53 o 
  -5  -4   7        0.72       24.35     16.02 o 
  -4  -4   7       41.06       31.89      6.47 o 
  -3  -4   7        0.07        7.39      4.67 o 
  -2  -4   7       26.16       34.70      6.80 o 
  -1  -4   7       37.41       25.02      6.46 o 
   0  -4   7      174.54      181.74     10.79 o 
   1  -4   7       26.30       32.41      5.64 o 
   2  -4   7       26.15       32.03      7.11 o 
   3  -4   7       43.09       45.03      5.88 o 
   4  -4   7      316.15      296.60     23.13 o 
   5  -4   7        0.61        1.31      9.95 o 
   6  -4   7      165.65      177.85     21.60 o 
   7  -4   7        0.86        0.22      7.54 o 
   8  -4   7      250.04      254.61     23.67 o 
  -7  -3   7      288.55      309.45     23.67 o 
  -6  -3   7       59.48       83.42     10.02 o 
  -5  -3   7       53.67       67.83     11.34 o 
  -4  -3   7       88.03       95.72      9.68 o 
  -3  -3   7      108.73      114.65     10.19 o 
  -2  -3   7      421.46      365.14     14.99 o 
  -1  -3   7       18.49       10.38      6.21 o 
   1  -3   7      249.08      215.61     15.94 o 
   2  -3   7       10.91       11.04      4.89 o 
   3  -3   7      359.74      325.08     11.43 o 
   4  -3   7       39.15       40.02     13.01 o 
   5  -3   7      172.96      155.55     20.50 o 
   6  -3   7       82.07       69.16     14.98 o 
   7  -3   7       11.04        4.98      9.40 o 
   8  -3   7       85.53      109.95     19.46 o 
   9  -3   7      134.94      157.24     22.69 o 
  -7  -2   7        0.08        3.77      6.56 o 
  -6  -2   7        0.43        4.13      4.56 o 
  -5  -2   7      156.40      133.75     15.12 o 
  -4  -2   7       36.11       36.39      7.20 o 
  -3  -2   7        0.06        0.65      3.45 o 
  -2  -2   7        1.21        0.30      3.81 o 
  -1  -2   7      601.25      562.92     17.01 o 
   0  -2   7        3.53        5.75      3.31 o 
   1  -2   7     2148.92     2104.53    140.51 o 
   2  -2   7      620.72      531.47     13.24 o 
   3  -2   7      380.80      345.06      9.96 o 
   4  -2   7        9.66       15.86      9.68 o 
   5  -2   7      204.79      193.82     19.19 o 
   6  -2   7        0.04        9.46      9.24 o 
   7  -2   7        0.86        5.30      9.35 o 
   8  -2   7      120.72      125.64     20.12 o 
   9  -2   7      142.77      122.36     20.12 o 
  -7  -1   7        1.15       16.13      4.96 o 
  -6  -1   7       66.77       71.85      7.82 o 
  -5  -1   7       50.04       53.12      8.34 o 
  -4  -1   7      195.75      186.35     11.97 o 
  -3  -1   7       24.94       28.04      6.26 o 
  -2  -1   7      282.84      270.04     12.25 o 
  -1  -1   7      122.99      107.45      7.52 o 
   0  -1   7      223.54      234.49      9.65 o 
   1  -1   7       79.95       87.06      5.04 o 
   2  -1   7      152.60      123.02     13.89 o 
   3  -1   7     1572.06     1315.23     44.45 o 
   4  -1   7      142.98      133.73     15.86 o 
   5  -1   7       41.38       34.94     11.43 o 
   6  -1   7       89.00      103.88     16.24 o 
   7  -1   7       13.43       17.71      9.40 o 
   8  -1   7        4.88        0.77      8.26 o 
   9  -1   7       43.05       57.84     14.82 o 
  -7   0   7        9.79       22.55      7.57 o 
  -6   0   7        1.81       10.05      4.16 o 
  -5   0   7      152.82      150.91      9.82 o 
  -4   0   7      215.96      131.90     21.33 o 
  -3   0   7       65.32       82.05      6.70 o 
  -2   0   7      318.08      308.15     13.05 o 
  -1   0   7       21.31       35.76      3.54 o 
   0   0   7      305.82      293.14      6.39 o 
   1   0   7       30.12       29.47      1.98 o 
   2   0   7      229.74      201.53     15.86 o 
   3   0   7      161.04      166.54     14.71 o 
   4   0   7       92.51       82.01     12.57 o 
   5   0   7        6.65       15.80      9.19 o 
   6   0   7      216.50      195.24     18.48 o 
   7   0   7     1475.36     1510.85     55.22 o 
   8   0   7        0.03        3.28      8.26 o 
   9   0   7        3.42        4.76      7.60 o 
  -7   1   7      130.74      141.11     17.28 o 
  -6   1   7        8.17       11.29      4.93 o 
  -5   1   7      233.93      215.59     10.63 o 
  -4   1   7      101.52       97.08      7.41 o 
  -3   1   7       90.10       91.10      9.21 o 
  -2   1   7      391.27      405.75     10.87 o 
  -1   1   7      222.41      235.58      7.68 o 
   0   1   7      154.54      144.65      6.12 o 
   1   1   7       54.94       63.56      3.82 o 
   2   1   7      299.54      251.99     17.17 o 
   3   1   7        0.17        1.37      6.01 o 
   4   1   7       28.24       25.26      8.64 o 
   5   1   7      203.44      237.78     18.26 o 
   6   1   7        0.08        0.66      7.05 o 
   7   1   7      180.55      206.34     18.15 o 
   8   1   7       52.14       63.09     11.97 o 
   9   1   7       21.79       25.31      9.29 o 
  10   1   7      560.57      526.34     29.41 o 
  -7   2   7       48.47       76.76     13.01 o 
  -6   2   7        0.37        1.97      5.25 o 
  -5   2   7      422.16      424.98     24.33 o 
  -4   2   7       34.27       37.26     10.01 o 
  -3   2   7      205.49      198.66     11.35 o 
  -2   2   7        5.40        6.84      3.07 o 
  -1   2   7      341.29      343.97      9.99 o 
   0   2   7      106.29       98.07      5.63 o 
   1   2   7      155.12      150.50      7.39 o 
   2   2   7      545.62      583.29     17.38 o 
   3   2   7      386.84      378.38      8.51 o 
   4   2   7      103.60      107.21      4.36 o 
   5   2   7      780.05      790.03     31.00 o 
   6   2   7      482.62      485.45     24.88 o 
   7   2   7       50.46       65.66     11.15 o 
   8   2   7       28.41       34.55      8.47 o 
   9   2   7      216.96      208.96     18.75 o 
  -7   3   7        0.06       35.70     11.26 o 
  -6   3   7        7.90       34.50      8.37 o 
  -5   3   7      248.99      261.94     19.63 o 
  -4   3   7      127.73      130.08     11.49 o 
  -3   3   7       30.53       49.81     11.65 o 
  -2   3   7        0.18        5.75      4.46 o 
  -1   3   7      194.01      175.49      7.99 o 
   0   3   7        0.87        4.00      3.08 o 
   1   3   7      730.95      845.67     16.34 o 
   2   3   7      194.05      187.40      6.87 o 
   3   3   7     1247.97     1132.70     19.33 o 
   4   3   7      256.75      267.08      8.14 o 
   5   3   7      711.11      673.08     14.31 o 
   6   3   7       29.30       51.82      9.51 o 
   7   3   7      253.39      254.09     14.05 o 
   8   3   7      111.46      106.72     16.40 o 
   9   3   7      129.09      135.86     18.48 o 
  -6   4   7       71.04       89.50     13.89 o 
  -5   4   7      132.98      156.59     17.00 o 
  -4   4   7      138.26      125.15     15.47 o 
  -3   4   7      217.28      176.27     11.25 o 
  -2   4   7      269.10      235.93     13.50 o 
  -1   4   7       40.98       35.92      5.40 o 
   0   4   7       96.54      114.85      7.25 o 
   1   4   7       29.27       52.41      5.22 o 
   2   4   7       93.71       85.02      5.49 o 
   3   4   7      111.46       93.45      5.43 o 
   4   4   7        0.08        6.04      2.08 o 
   5   4   7     1888.90     1904.54     37.68 o 
   6   4   7      825.67      859.25     39.15 o 
   7   4   7       32.05       44.34     12.57 o 
   8   4   7       22.99       28.81     10.72 o 
   9   4   7      111.02      118.92     18.15 o 
  -6   5   7       26.75       32.04      7.98 o 
  -5   5   7        5.70        5.69      4.81 o 
  -4   5   7      971.55      856.68     36.03 o 
  -3   5   7       54.39       85.78     13.23 o 
  -1   5   7        1.93       10.48      4.67 o 
   0   5   7      157.28      141.39      8.11 o 
   1   5   7        0.00        6.82      3.45 o 
   2   5   7      261.83      248.09      8.86 o 
   3   5   7       28.47       24.27      4.97 o 
   4   5   7      606.42      608.86     18.23 o 
   5   5   7      370.53      377.54     14.41 o 
   6   5   7      264.06      277.66     12.53 o 
   7   5   7        0.91       11.21     10.39 o 
   8   5   7       14.15       45.22     14.00 o 
   9   5   7        8.30       24.55     10.66 o 
  -5   6   7        3.75       10.93      6.83 o 
  -4   6   7      178.50      181.08     15.42 o 
  -3   6   7       14.60       12.14      8.69 o 
  -2   6   7       36.46       39.75     10.44 o 
  -1   6   7        0.77        2.43      5.82 o 
   0   6   7       13.57       15.30     16.73 o 
   1   6   7        6.04        7.32      5.11 o 
   2   6   7       12.49       15.22      5.92 o 
   3   6   7       44.87       55.10      9.24 o 
   4   6   7     1177.65     1033.17     26.60 o 
   5   6   7      205.94      213.49     11.65 o 
   6   6   7       82.78       93.86     12.60 o 
   7   6   7       17.64       45.05     13.56 o 
   8   6   7      214.95      243.90     23.02 o 
  -4   7   7        2.65       11.75      5.80 o 
  -3   7   7       54.14       72.50     12.14 o 
  -2   7   7       69.64       89.39     14.43 o 
  -1   7   7      460.07       87.37     11.97 o 
   0   7   7       25.35       15.71      7.23 o 
   1   7   7        0.09       -2.16      8.01 o 
   2   7   7      232.39      215.90     17.50 o 
   3   7   7        0.06        0.86      5.60 o 
   4   7   7      104.66      100.79      9.51 o 
   5   7   7      184.79      180.01     11.56 o 
   6   7   7        6.12        9.24      3.36 o 
   7   7   7       76.78      107.21     18.59 o 
   8   7   7      164.97      237.78     23.13 o 
  -3   8   7       69.00       69.82     12.14 o 
  -2   8   7        0.01       11.43      5.30 o 
  -1   8   7      166.22      164.29     14.87 o 
   0   8   7       21.56       11.37      4.87 o 
   1   8   7       99.07      149.78     12.69 o 
   2   8   7        7.56       10.97     12.06 o 
   3   8   7     1067.78      960.78     39.50 o 
   4   8   7       40.23       52.22      7.92 o 
   5   8   7      124.35      131.57     11.81 o 
   6   8   7        8.89       43.24     14.87 o 
   7   8   7       30.04       41.72     13.56 o 
  -2   9   7       39.37       58.56     10.22 o 
  -1   9   7       35.02       29.69      8.15 o 
   0   9   7       90.51      111.42     15.58 o 
   1   9   7        1.02        6.77      8.06 o 
   2   9   7       23.85       17.27      4.99 o 
   3   9   7      242.87      221.84     14.76 o 
   4   9   7       83.18       97.77     13.94 o 
   5   9   7      186.69      186.62     13.53 o 
   1  10   7       71.31       74.68     13.34 o 
   2  10   7        0.15       15.64      4.94 o 
  -1  -8   8       70.80       97.92     14.43 o 
   0  -8   8        9.47       14.71      5.69 o 
   3  -8   8       33.03       38.22      9.13 o 
  -3  -7   8       70.37       95.68     15.20 o 
  -2  -7   8       83.88      108.64     15.53 o 
  -1  -7   8      146.86      158.83     17.39 o 
   0  -7   8        2.02       31.50      9.40 o 
   1  -7   8        0.80        9.46      5.06 o 
   2  -7   8        1.79       18.64      9.79 o 
   3  -7   8      183.65      210.99     18.43 o 
   4  -7   8       81.29       90.48     14.65 o 
   5  -7   8        7.66        3.83      6.18 o 
  -4  -6   8       25.30       22.53      8.64 o 
  -3  -6   8      140.97      136.41     16.84 o 
  -2  -6   8      133.05      134.17     10.09 o 
  -1  -6   8       44.08       53.66     11.78 o 
   0  -6   8       26.74       26.18      5.97 o 
   1  -6   8       30.10       40.40      6.66 o 
   2  -6   8      227.15      186.98     17.77 o 
   3  -6   8      390.79      350.29     24.28 o 
   4  -6   8       91.91        5.08      5.41 o 
   5  -6   8        0.21       23.67      9.51 o 
   6  -6   8      201.06      199.39     19.46 o 
  -5  -5   8        4.15       14.16      6.67 o 
  -4  -5   8      163.06      185.45     11.31 o 
  -3  -5   8        6.29       16.07      5.05 o 
  -2  -5   8       61.75       92.39      9.46 o 
  -1  -5   8      255.75      227.50     12.76 o 
   0  -5   8      179.79      173.55     11.60 o 
   1  -5   8       34.36       27.95      5.83 o 
   2  -5   8      140.44      116.18     16.62 o 
   3  -5   8       91.94       87.92     14.87 o 
   4  -5   8       40.91       40.57     14.54 o 
   5  -5   8        0.52        4.48      9.19 o 
   6  -5   8      152.30      157.51     20.17 o 
   7  -5   8        6.50       30.45      9.68 o 
  -6  -4   8      232.70      234.49     12.72 o 
  -5  -4   8       39.84       58.63      8.22 o 
  -4  -4   8      397.58      350.69     15.91 o 
  -3  -4   8        5.53        6.51      5.36 o 
  -2  -4   8      371.98      304.22     14.59 o 
  -1  -4   8      299.08      276.63     13.30 o 
   0  -4   8        0.43        2.74      3.80 o 
   1  -4   8       31.92       21.20     14.90 o 
   2  -4   8      468.74      467.78     28.32 o 
   3  -4   8     1545.72     1277.01     47.89 o 
   4  -4   8      188.00      167.90     20.67 o 
   5  -4   8      180.74      182.99     21.92 o 
   6  -4   8       43.43       49.10     14.87 o 
   7  -4   8        5.69       10.99      8.80 o 
   8  -4   8      165.51      213.12     24.82 o 
  -6  -3   8      177.68      168.76     12.28 o 
  -5  -3   8       35.73       48.06      8.64 o 
  -4  -3   8      324.01      298.46     26.84 o 
  -3  -3   8        2.68       19.85      6.09 o 
  -2  -3   8       20.85       24.38      6.31 o 
  -1  -3   8      600.15      535.91     22.58 o 
   0  -3   8       85.13       75.96     15.36 o 
   1  -3   8        3.35        1.05      2.73 o 
   2  -3   8      301.98      270.86     10.21 o 
   3  -3   8      606.16      544.88     28.87 o 
   4  -3   8       66.72       65.01     15.14 o 
   5  -3   8        2.05       -4.81      9.62 o 
   6  -3   8       18.61       38.27     12.79 o 
   7  -3   8      587.88      507.75     33.62 o 
   8  -3   8       37.31       47.24     15.58 o 
  -6  -2   8        0.95       14.51      4.91 o 
  -5  -2   8       12.55       18.23      5.67 o 
  -4  -2   8       52.06       18.00     21.16 o 
  -3  -2   8      101.72      110.65     12.57 o 
  -2  -2   8       53.94       47.86     12.06 o 
  -1  -2   8      114.31       95.97      8.16 o 
   0  -2   8       26.02       33.22      5.09 o 
   1  -2   8       10.78       28.20      4.01 o 
   2  -2   8        0.38        6.52      1.51 o 
   3  -2   8      599.82      548.27     28.05 o 
   4  -2   8       44.48       38.27     11.75 o 
   5  -2   8      254.90      232.75     21.10 o 
   6  -2   8       34.86       22.42     11.26 o 
   7  -2   8      551.16      538.64     33.84 o 
   8  -2   8       48.65       81.96     16.29 o 
   9  -2   8       70.44       85.62     16.24 o 
  -7  -1   8       30.21       51.42      7.28 o 
  -6  -1   8        8.01       21.70     11.73 o 
  -5  -1   8      121.66      107.43     10.89 o 
  -4  -1   8       17.93       28.99      7.21 o 
  -3  -1   8      594.87      555.10     19.34 o 
  -2  -1   8       14.31        8.81      4.47 o 
  -1  -1   8      585.20      580.90     12.68 o 
   0  -1   8       55.41       47.90      5.15 o 
   1  -1   8        5.35        9.75      2.17 o 
   2  -1   8      104.64       93.82     13.67 o 
   3  -1   8      126.66      114.81     14.71 o 
   4  -1   8      104.03      108.91     15.69 o 
   5  -1   8      308.62      265.28     22.25 o 
   6  -1   8       29.41       22.74     11.48 o 
   7  -1   8      153.18      182.88     22.14 o 
   8  -1   8      185.77      226.73     21.10 o 
   9  -1   8        0.50        3.39      8.15 o 
  -7   0   8        0.38        9.56      5.74 o 
  -6   0   8       56.17       49.11      6.02 o 
  -5   0   8        0.00        2.60      4.85 o 
  -4   0   8        0.46       -1.92      3.84 o 
  -3   0   8       54.51       57.62      6.25 o 
  -2   0   8      548.83      496.53     12.93 o 
  -1   0   8       19.19       26.39      3.19 o 
   0   0   8     1826.77     1841.19     28.39 o 
   1   0   8     1017.80      933.65     52.40 o 
   2   0   8      172.15      117.60     14.65 o 
   3   0   8      116.55      117.00     14.05 o 
   4   0   8      222.41      193.54     17.50 o 
   5   0   8       34.71       39.91     11.70 o 
   6   0   8        0.82        4.65      9.02 o 
   7   0   8      107.78      112.14     16.40 o 
   8   0   8      168.76      182.45     18.48 o 
   9   0   8       13.48       32.37      9.73 o 
  -7   1   8       25.52       36.80      9.62 o 
  -6   1   8       50.23       64.73     12.19 o 
  -5   1   8       58.48       68.78     10.00 o 
  -4   1   8       39.88       34.85      4.99 o 
  -3   1   8       44.16       50.70      5.99 o 
  -2   1   8      488.32      407.13     14.62 o 
  -1   1   8      202.30      209.55      9.07 o 
   0   1   8       66.34       75.42      4.81 o 
   1   1   8       30.40       28.50      7.62 o 
   2   1   8     1311.89     1382.20     45.49 o 
   3   1   8        8.78       -0.71      7.82 o 
   4   1   8      208.95      178.07     16.13 o 
   5   1   8      141.30      151.77     16.68 o 
   6   1   8       14.20        3.99      8.58 o 
   7   1   8        0.63        4.87      7.82 o 
   8   1   8       64.09       99.56     15.09 o 
   9   1   8       66.38       95.95     14.22 o 
  -6   2   8      103.81      102.13     14.49 o 
  -5   2   8      103.87      115.19     21.10 o 
  -4   2   8       12.08       13.34     10.01 o 
  -3   2   8      254.94      251.19     13.00 o 
  -2   2   8        9.40       17.86      5.11 o 
  -1   2   8      430.06      415.51     11.42 o 
   0   2   8       19.43       30.54      4.56 o 
   1   2   8      100.54       91.48      4.99 o 
   2   2   8      200.99      216.39     11.72 o 
   3   2   8       12.61       10.73      7.74 o 
   4   2   8        0.25        0.70     10.77 o 
   5   2   8      100.10       95.46     11.97 o 
   6   2   8     1930.84     1820.36     56.97 o 
   7   2   8        5.40       18.97      7.27 o 
   8   2   8        2.40       11.48      5.90 o 
   9   2   8      110.44      110.28     17.11 o 
  -6   3   8      173.87      185.34     16.07 o 
  -5   3   8       59.77       62.38     11.21 o 
  -4   3   8       21.25       16.73      5.59 o 
  -3   3   8       39.06       44.06      7.37 o 
  -2   3   8      109.01      118.55      7.10 o 
  -1   3   8      211.13      193.51      8.51 o 
   0   3   8       11.34       12.66      4.00 o 
   1   3   8      229.94      211.19      7.94 o 
   2   3   8        0.07        2.98      6.48 o 
   3   3   8        0.10        0.50      4.95 o 
   4   3   8       16.45       25.14      6.19 o 
   5   3   8        2.00        4.18      6.89 o 
   6   3   8      373.52      328.46     14.79 o 
   7   3   8       49.16       56.63     12.63 o 
   8   3   8        9.28       15.69      9.08 o 
   9   3   8      601.21      558.49     33.19 o 
  -6   4   8      244.60      219.41     17.39 o 
  -5   4   8       22.16       36.90      9.08 o 
  -4   4   8       62.24       74.47     12.79 o 
  -3   4   8        5.19       13.78      5.36 o 
  -2   4   8      127.27      131.44     10.36 o 
  -1   4   8      227.96      196.19      9.13 o 
   0   4   8      168.22      146.50      7.77 o 
   1   4   8      387.33      389.34     11.41 o 
   2   4   8      111.39      108.89      6.00 o 
   3   4   8      148.82      135.76      6.32 o 
   4   4   8      446.86      457.93     14.39 o 
   5   4   8      107.29      100.71     15.31 o 
   6   4   8       49.40       33.13     12.68 o 
   7   4   8       84.96       96.23     16.73 o 
   8   4   8      179.89      171.78     20.67 o 
   9   4   8       20.40       14.54      9.57 o 
  -5   5   8       53.51       70.36     13.18 o 
  -4   5   8        0.46       17.93      6.72 o 
  -3   5   8       63.03       31.22      7.98 o 
  -2   5   8      127.15      160.21     11.77 o 
  -1   5   8       17.12       13.73      5.27 o 
   0   5   8      128.14      157.05      8.76 o 
   1   5   8       82.31       75.92      9.60 o 
   2   5   8      770.57      694.73     17.21 o 
   3   5   8       41.47       53.07      6.29 o 
   4   5   8      747.65      666.74     21.76 o 
   5   5   8        1.61       -3.66      8.47 o 
   6   5   8      277.37      240.24     22.85 o 
   7   5   8      234.33      218.86     24.00 o 
   8   5   8      223.36      239.09     23.35 o 
   9   5   8      118.16      136.14     20.28 o 
  -5   6   8       28.65       18.26      8.20 o 
  -4   6   8       93.15      106.72     15.14 o 
  -3   6   8       20.74       35.05      8.47 o 
  -2   6   8      102.08      132.20     15.25 o 
  -1   6   8       59.04       85.92      9.66 o 
   0   6   8        1.65        4.36      4.44 o 
   1   6   8       60.00       62.47      8.06 o 
   2   6   8      156.07      117.22      9.76 o 
   3   6   8        7.51       21.85      7.68 o 
   4   6   8     1276.06     1134.82     28.06 o 
   5   6   8      482.01      459.59     30.13 o 
   6   6   8      120.90      124.00     19.52 o 
   7   6   8       11.79       15.14     10.83 o 
   8   6   8      157.78      178.84     22.96 o 
  -4   7   8       86.11       77.42     11.15 o 
  -3   7   8       78.60       82.39     13.23 o 
  -2   7   8       34.78       22.09      7.44 o 
  -1   7   8       91.32      127.33     15.25 o 
   0   7   8       15.48       25.23      6.59 o 
   1   7   8      274.95      255.82     39.09 o 
   2   7   8       10.37       13.50      6.45 o 
   3   7   8      403.80      380.52     15.96 o 
   4   7   8      203.24      202.37     11.57 o 
   5   7   8      201.79      231.76     24.71 o 
   6   7   8       27.36       24.93     12.14 o 
   7   7   8       13.44       37.78     13.40 o 
  -3   8   8        8.11       11.15      6.07 o 
  -2   8   8       22.00       38.16      7.93 o 
  -1   8   8        8.65       13.45      4.43 o 
   0   8   8        6.10       18.53      7.19 o 
   1   8   8       22.21       12.94      5.34 o 
   2   8   8       31.38       42.12      9.43 o 
   3   8   8      533.98      486.86     19.31 o 
   4   8   8       54.42       56.82      8.09 o 
   5   8   8       84.54       93.11     19.30 o 
   6   8   8        0.01        9.84     11.10 o 
  -1   9   8       18.77       56.20     12.25 o 
   0   9   8        2.65       20.99      6.56 o 
   1   9   8      127.45      141.30     12.81 o 
   2   9   8       23.18       29.38      5.40 o 
   3   9   8       62.34       77.12     20.26 o 
   4   9   8       56.57       71.81      8.98 o 
   5   9   8        1.43       17.00     11.48 o 
  -2  -7   9       31.21       46.42      9.62 o 
  -1  -7   9       78.29       59.05     10.83 o 
   1  -7   9      181.46      218.86     18.64 o 
   2  -7   9       37.78       45.54     10.77 o 
   3  -7   9        0.11       11.21      7.49 o 
   4  -7   9        0.95       20.99      8.75 o 
  -3  -6   9       25.59       41.55      9.62 o 
  -2  -6   9       36.91       70.14     10.55 o 
  -1  -6   9        0.45       14.44      4.77 o 
   0  -6   9        3.25       25.85      6.18 o 
   1  -6   9       79.28      141.00     17.93 o 
   2  -6   9       27.82       53.74     12.85 o 
   3  -6   9      273.45      222.03     19.74 o 
   4  -6   9      217.11      201.80     18.70 o 
   5  -6   9        1.47       18.10      8.53 o 
   6  -6   9        1.72       19.19     11.32 o 
  -4  -5   9       97.18      142.26     10.36 o 
  -3  -5   9       63.49       64.73     12.74 o 
  -2  -5   9      194.75      169.59     12.60 o 
  -1  -5   9       27.77       38.06      6.79 o 
   0  -5   9        2.79        9.01      4.50 o 
   1  -5   9       10.94       20.78     12.36 o 
   2  -5   9      324.22       57.95     10.66 o 
   3  -5   9       97.37       97.26     17.11 o 
   4  -5   9       14.48       40.02     12.79 o 
   5  -5   9        1.82       14.22      9.68 o 
   6  -5   9      195.09      192.12     19.08 o 
   7  -5   9      193.63      221.54     21.43 o 
  -5  -4   9       11.90       20.47      6.31 o 
  -4  -4   9      173.28      173.55     11.95 o 
  -3  -4   9      124.16      108.93     10.88 o 
  -2  -4   9       26.64       19.42      6.46 o 
  -1  -4   9      105.51      118.73     10.12 o 
   0  -4   9      110.79      121.89      9.08 o 
   1  -4   9      167.12      135.65     18.70 o 
   2  -4   9     1012.63      963.90     42.26 o 
   3  -4   9      114.18      120.50     18.81 o 
   4  -4   9        0.41        7.27     10.44 o 
   5  -4   9      186.07      223.01     25.04 o 
   6  -4   9      140.93      163.04     22.91 o 
   7  -4   9       73.15       88.13     16.68 o 
  -5  -3   9      141.75      160.15     12.19 o 
  -4  -3   9       26.91       37.67      8.50 o 
  -3  -3   9       65.07       73.08     11.51 o 
  -2  -3   9      189.13      154.15     19.76 o 
  -1  -3   9       87.89       95.34      8.85 o 
   0  -3   9       15.82       31.10      5.39 o 
   1  -3   9      339.99      307.76     24.33 o 
   2  -3   9      277.22      262.54     21.87 o 
   3  -3   9      105.76      102.95     16.84 o 
   4  -3   9        4.57       12.63     10.50 o 
   5  -3   9      247.34      236.63     24.82 o 
   6  -3   9       49.39       37.23     14.32 o 
   7  -3   9       86.14      100.60     19.19 o 
   8  -3   9       35.99       59.76     14.71 o 
  -6  -2   9        0.00       16.92      7.00 o 
  -4  -2   9        9.46       11.11      4.88 o 
  -3  -2   9      354.89      289.44     14.60 o 
  -2  -2   9      148.71      128.56     10.50 o 
  -1  -2   9       21.62       16.89      4.75 o 
   0  -2   9        2.70        5.01      4.37 o 
   1  -2   9      186.29      195.72      8.66 o 
   2  -2   9     1896.65     1661.15     55.66 o 
   3  -2   9      563.31      417.98     26.52 o 
   4  -2   9      301.41      224.05     19.79 o 
   5  -2   9       88.63       76.54     14.71 o 
   6  -2   9        0.03       -4.70      9.40 o 
   7  -2   9      207.97      230.39     26.02 o 
   8  -2   9       15.80       43.96     13.18 o 
  -6  -1   9        7.01       27.68      4.39 o 
  -5  -1   9      322.23      312.79     23.67 o 
  -4  -1   9        0.17       10.82      5.30 o 
  -3  -1   9       35.66       39.86      7.60 o 
  -2  -1   9      499.95      469.03     17.21 o 
  -1  -1   9       80.98       76.13      7.56 o 
   0  -1   9        0.77       -0.50      2.29 o 
   1  -1   9      658.12      611.25     15.45 o 
   2  -1   9      769.85      737.98     33.79 o 
   3  -1   9      256.47      219.19     19.25 o 
   4  -1   9       19.36       15.47      9.95 o 
   5  -1   9       56.72       69.16     14.43 o 
   6  -1   9      508.83      443.40     29.09 o 
   7  -1   9      178.95      196.55     22.63 o 
   8  -1   9      131.75      125.75     20.28 o 
   9  -1   9       29.67       39.42     12.79 o 
  -6   0   9        1.66        8.90      6.13 o 
  -5   0   9      114.37       65.99     48.44 o 
  -4   0   9      106.90      109.35      8.41 o 
  -3   0   9       71.97       73.46      6.79 o 
  -2   0   9       33.93       32.70      4.52 o 
  -1   0   9       40.88       48.54      4.57 o 
   0   0   9      116.96      140.84      4.80 o 
   1   0   9       64.85       75.82      6.83 o 
   2   0   9      814.02      814.04     35.59 o 
   3   0   9      100.39       93.44     14.60 o 
   4   0   9      277.21      228.54     19.19 o 
   5   0   9       97.14       79.06     14.71 o 
   6   0   9      642.10      618.19     33.02 o 
   7   0   9        0.04        8.31      9.35 o 
   8   0   9      110.30      140.95     19.25 o 
   9   0   9      109.74      114.32     17.66 o 
  -6   1   9       99.11      124.32     18.89 o 
  -5   1   9        1.60       12.37      9.70 o 
  -4   1   9      550.46      536.80     15.86 o 
  -3   1   9       17.21       12.15      4.00 o 
  -2   1   9      237.76      232.09     11.81 o 
  -1   1   9       10.09       15.13      4.29 o 
   0   1   9        9.33       17.39      3.26 o 
   1   1   9        3.56        8.21      2.69 o 
   2   1   9      249.43      220.05     12.52 o 
   3   1   9       36.63       40.51     10.93 o 
   4   1   9      408.25      339.47     21.81 o 
   5   1   9       14.12       13.23      8.91 o 
   6   1   9      221.13      188.30     18.81 o 
   7   1   9      138.99      162.00     18.48 o 
   8   1   9       22.32       37.45     10.83 o 
   9   1   9       57.06       77.25     14.27 o 
  -6   2   9       14.44       29.47      8.97 o 
  -5   2   9        1.79       17.12      5.13 o 
  -4   2   9       66.73       76.44      9.48 o 
  -3   2   9      313.24      296.35     14.36 o 
  -2   2   9       65.91       53.82      7.20 o 
  -1   2   9      842.49      790.85     16.99 o 
   0   2   9      958.15      983.56     19.12 o 
   1   2   9       31.38       33.57      3.64 o 
   2   2   9      384.94      304.24     16.70 o 
   4   2   9      117.79      107.79     10.20 o 
   5   2   9        4.36       -2.41      4.82 o 
   6   2   9       58.89       55.77     10.72 o 
   7   2   9      103.44      122.80     15.09 o 
   8   2   9        1.45       20.12      7.16 o 
   9   2   9       70.39       63.53     14.27 o 
  -6   3   9        2.49       15.36      6.78 o 
  -5   3   9       35.60       50.90      9.79 o 
  -4   3   9        0.07        9.16      5.17 o 
  -3   3   9      492.36      424.52     18.07 o 
  -2   3   9      101.47      106.87      9.47 o 
  -1   3   9       28.13       28.08      4.30 o 
   0   3   9       12.74       25.26      4.43 o 
   1   3   9      694.04      681.12     15.08 o 
   2   3   9       45.27       56.11      5.70 o 
   3   3   9      344.27      296.08     14.94 o 
   4   3   9       85.87       82.98      9.36 o 
   5   3   9        4.01       20.59      6.06 o 
   6   3   9        0.18        9.14      4.93 o 
   7   3   9       45.07       51.28     13.07 o 
   8   3   9       21.61       38.82     12.41 o 
   9   3   9        3.01       10.44      9.08 o 
  -5   4   9       92.18       74.14     11.92 o 
  -4   4   9      132.80       10.93      5.36 o 
  -3   4   9       80.41       88.37      9.58 o 
  -2   4   9      380.78      346.01     14.98 o 
  -1   4   9        5.63       13.26      5.11 o 
   0   4   9        1.16        3.30      3.54 o 
   1   4   9      231.80      258.06      9.61 o 
   2   4   9        0.02        6.89      2.62 o 
   3   4   9        9.10        2.11      5.66 o 
   4   4   9       24.96       22.44     11.56 o 
   5   4   9     1583.88     1410.09     52.92 o 
   6   4   9       34.05       46.75     14.54 o 
   7   4   9        0.58       -4.07      8.15 o 
   8   4   9       51.27       51.07     13.45 o 
   9   4   9       19.87       40.90     11.32 o 
  -5   5   9        0.35        7.44      5.25 o 
  -4   5   9        2.97        0.66      5.58 o 
  -3   5   9       77.45       92.34     13.29 o 
  -2   5   9      201.30      189.98     11.60 o 
  -1   5   9        3.57       15.34      5.92 o 
   0   5   9       90.43       98.74      7.67 o 
   1   5   9        7.21       10.58      5.59 o 
   2   5   9        5.58       10.39      3.00 o 
   3   5   9        8.79       17.09      2.90 o 
   4   5   9        2.07       -1.04     10.50 o 
   5   5   9      408.71      367.95     27.17 o 
   6   5   9       16.19       19.14     12.19 o 
   7   5   9        3.99       16.35     11.81 o 
   8   5   9      394.60      381.68     29.31 o 
  -4   6   9       26.00       13.07      5.41 o 
  -3   6   9       55.45       32.75      6.51 o 
  -2   6   9      139.78      142.92     15.96 o 
  -1   6   9       62.73       76.87      7.19 o 
   0   6   9      197.00      194.41      9.32 o 
   1   6   9        4.68       13.20      7.22 o 
   2   6   9      109.67      126.26      9.06 o 
   3   6   9      127.78      139.20     12.47 o 
   4   6   9        1.23       -4.32      8.64 o 
   5   6   9       51.59       39.36     14.38 o 
   6   6   9       74.68       58.88     16.07 o 
   7   6   9       77.74       63.80     16.24 o 
   8   6   9       42.42       41.83     14.54 o 
  -3   7   9       61.00       43.14     10.17 o 
  -2   7   9       21.01       30.73      7.60 o 
  -1   7   9       39.44       71.08     10.99 o 
   0   7   9       11.90       34.73      6.39 o 
   1   7   9      244.07      246.53     13.56 o 
   2   7   9       11.53       23.28      7.76 o 
   3   7   9      544.76      503.43     20.50 o 
   4   7   9       65.58       66.10     16.13 o 
   5   7   9      256.08      204.37     23.89 o 
   6   7   9      259.95      233.35     24.00 o 
   7   7   9      204.24      222.90     25.75 o 
  -2   8   9       36.77        9.08      4.37 o 
  -1   8   9        4.51       -2.19      5.14 o 
   0   8   9       15.60       19.14      5.22 o 
   1   8   9      128.50      113.74     11.19 o 
   2   8   9        0.00       12.17      7.00 o 
   3   8   9      589.21      491.87     18.94 o 
   4   8   9      226.11      215.52     23.51 o 
   5   8   9      186.69      204.70     24.71 o 
   6   8   9        3.88       16.07     11.81 o 
   0   9   9      159.71      180.81     18.81 o 
   1   9   9       10.56       35.59      6.42 o 
   2   9   9      249.06      252.81     35.92 o 
   3   9   9       97.74       97.83     25.61 o 
   4   9   9      132.04      138.98     21.32 o 
   1  -7  10       81.98       96.72     16.35 o 
   2  -7  10       29.10       25.31      9.13 o 
  -2  -6  10       35.80       56.70      9.68 o 
  -1  -6  10      341.42      353.14     24.33 o 
   0  -6  10      124.77      163.53     19.41 o 
   1  -6  10       82.23      101.20     17.06 o 
   2  -6  10        1.33        3.72      7.60 o 
   3  -6  10        6.00        8.26      5.52 o 
   4  -6  10        3.83       13.89      8.69 o 
   5  -6  10      146.80      170.69     19.96 o 
  -3  -5  10       10.25       31.08      5.92 o 
  -2  -5  10      101.23      108.43     11.40 o 
  -1  -5  10      171.71      160.85     19.68 o 
   0  -5  10      308.52      315.30     25.20 o 
   1  -5  10       39.44       58.88     13.78 o 
   2  -5  10       16.24       20.94      8.64 o 
   3  -5  10        1.35       13.45      9.95 o 
   4  -5  10       23.96       25.81      9.95 o 
   5  -5  10       23.06       42.04     11.15 o 
   6  -5  10        1.59        9.35      8.37 o 
  -4  -4  10       71.50       88.45     12.60 o 
  -3  -4  10        6.74       14.49      6.40 o 
  -2  -4  10       32.74       57.62      9.70 o 
  -1  -4  10        0.73       10.68      4.19 o 
   0  -4  10       76.08        0.33      4.43 o 
   1  -4  10       21.02       20.28     10.72 o 
   2  -4  10      228.21      175.12     21.81 o 
   3  -4  10      462.15      436.19     29.03 o 
   4  -4  10        1.26        5.25     10.66 o 
   5  -4  10       22.83       21.92      9.95 o 
   6  -4  10      141.25      167.96     21.27 o 
   7  -4  10       16.71       29.52     12.30 o 
  -5  -3  10       87.87      100.40     10.67 o 
  -4  -3  10       13.72       12.04     16.37 o 
  -3  -3  10      203.03      183.55     11.67 o 
  -2  -3  10       90.15       74.16     17.69 o 
  -1  -3  10        0.11       14.48      4.34 o 
   0  -3  10       23.98       21.32     13.23 o 
   1  -3  10      284.91      317.65     26.08 o 
   2  -3  10       87.26       83.27     17.28 o 
   3  -3  10       58.39       77.91     17.22 o 
   4  -3  10        1.45        2.13     10.28 o 
   5  -3  10      143.13      146.80     20.34 o 
   6  -3  10      559.01      503.16     33.51 o 
   7  -3  10        1.07        5.80     10.22 o 
   8  -3  10        3.22       19.74     11.48 o 
  -5  -2  10      153.97      154.67     11.75 o 
  -4  -2  10       50.93       58.18      7.87 o 
  -3  -2  10       31.48       41.01      9.05 o 
  -2  -2  10      189.80      211.14     12.74 o 
  -1  -2  10      157.81      195.64     11.62 o 
   0  -2  10       90.07       63.15     15.86 o 
   1  -2  10     1493.45     1466.40     56.10 o 
   2  -2  10       61.90       59.10     14.98 o 
   3  -2  10        3.46        9.46     11.48 o 
   4  -2  10       63.39       56.59     13.89 o 
   5  -2  10      335.22      294.14     23.67 o 
   6  -2  10       20.53       25.70     12.30 o 
   7  -2  10        5.00       12.63     11.86 o 
   8  -2  10       55.42       55.99     14.65 o 
  -5  -1  10       51.87       47.14      6.18 o 
  -4  -1  10       40.53       54.22      6.93 o 
  -3  -1  10       93.91       84.77      9.85 o 
  -2  -1  10       15.01       14.68      5.61 o 
  -1  -1  10      185.97      179.82     10.42 o 
   0  -1  10      420.21      408.47     27.56 o 
   1  -1  10      459.95      419.73     28.59 o 
   2  -1  10       82.22       97.70     16.13 o 
   3  -1  10       24.28       33.73     12.30 o 
   4  -1  10      210.57      189.66     19.30 o 
   5  -1  10      266.50      222.19     20.39 o 
   6  -1  10       93.79       83.87     17.17 o 
   7  -1  10      106.12      127.12     18.86 o 
   8  -1  10       43.62       66.43     15.80 o 
  -5   0  10       20.32       29.16      4.47 o 
  -4   0  10      226.94      222.03     16.30 o 
  -3   0  10       11.26       12.02      4.17 o 
  -2   0  10       53.68       43.23      5.09 o 
  -1   0  10        7.53       13.20      3.92 o 
   0   0  10        9.13       13.25      2.52 o 
   1   0  10     1699.13     1727.61     38.50 o 
   2   0  10      772.31      697.09     34.12 o 
   3   0  10      201.84      181.52     18.75 o 
   4   0  10      132.93      124.55     16.57 o 
   5   0  10       21.35        7.00      8.97 o 
   6   0  10      218.03      212.08     22.74 o 
   8   0  10       75.60       98.58     17.28 o 
   9   0  10       32.94       66.37     13.89 o 
  -5   1  10        4.22       11.83      5.35 o 
  -4   1  10       41.25       54.21     14.16 o 
  -3   1  10      243.94      245.06     13.90 o 
  -2   1  10      117.65      138.83      9.71 o 
  -1   1  10        3.13       12.23      3.73 o 
   0   1  10      899.37      912.29     24.80 o 
   1   1  10      690.38      690.39     21.59 o 
   2   1  10      412.72      366.42     21.32 o 
   3   1  10       20.22       21.49     11.48 o 
   4   1  10       74.99       68.56     13.34 o 
   5   1  10      285.50      232.25     20.01 o 
   6   1  10      386.43      334.49     23.13 o 
   7   1  10       66.48       77.25     15.04 o 
   8   1  10       95.68      123.62     17.44 o 
   9   1  10      120.81      174.90     17.82 o 
  -5   2  10       46.37       57.70      8.77 o 
  -4   2  10       53.08       81.00     15.23 o 
  -3   2  10       10.62        3.15      5.44 o 
  -2   2  10       36.52       45.19      6.65 o 
  -1   2  10      195.48      200.69     10.45 o 
   0   2  10      161.22      177.32      7.53 o 
   1   2  10      791.50      772.79     23.59 o 
   2   2  10       99.71       82.21     12.44 o 
   3   2  10      175.52      155.18     12.21 o 
   4   2  10      159.36      138.58     11.79 o 
   5   2  10      440.00      404.01     20.01 o 
   6   2  10      123.70      126.47     11.93 o 
   7   2  10      136.83      138.61     12.14 o 
   8   2  10      286.41      289.29     16.07 o 
   9   2  10       70.54       79.88     14.82 o 
  -5   3  10      336.76      291.52     25.86 o 
  -4   3  10       15.62       29.83      6.97 o 
  -3   3  10       42.07       59.78     20.89 o 
  -2   3  10      102.49      125.56      9.90 o 
  -1   3  10        6.61       20.54      4.18 o 
   0   3  10        2.50       10.56      3.24 o 
   1   3  10      259.43      246.33     19.71 o 
   2   3  10        2.69       -2.99      6.16 o 
   3   3  10      269.73      195.34     44.78 o 
   4   3  10        2.21       -2.77      5.54 o 
   5   3  10      222.15      173.15     12.46 o 
   6   3  10       36.76       53.70      8.16 o 
   7   3  10       81.65       81.14     15.91 o 
   8   3  10       18.92       36.63     12.74 o 
   9   3  10      146.69      141.22     19.52 o 
  -5   4  10       35.55       23.40      6.18 o 
  -4   4  10      119.46      140.93     12.48 o 
  -3   4  10       57.84       45.53      7.10 o 
  -2   4  10      202.02      197.78     11.91 o 
  -1   4  10      870.08      878.25     21.28 o 
   0   4  10        3.32       16.49      4.55 o 
   1   4  10      427.04      335.20     12.34 o 
   2   4  10      123.93      139.15     11.77 o 
   3   4  10      150.46      165.19     11.98 o 
   4   4  10        2.19        6.65      5.16 o 
   5   4  10       27.24       29.47     12.90 o 
   6   4  10       21.52       31.05     12.08 o 
   7   4  10       55.59       32.80     12.63 o 
   8   4  10      100.47       80.81     16.46 o 
  -4   5  10      255.41      216.12     16.46 o 
  -3   5  10       11.20       29.75      5.90 o 
  -2   5  10        4.16       12.79      4.59 o 
  -1   5  10       93.12      117.51      8.08 o 
   0   5  10      343.29      320.54     11.60 o 
   1   5  10      109.04      124.27      7.04 o 
   2   5  10      365.99      334.45     15.32 o 
   3   5  10       24.71       46.25     14.32 o 
   4   5  10        0.73        0.60      9.79 o 
   5   5  10        0.37       13.18     10.72 o 
   6   5  10       15.08       22.03     11.86 o 
   7   5  10        0.52        2.73     10.06 o 
   8   5  10       11.40       19.35     12.36 o 
  -3   6  10      215.90      201.20     16.13 o 
  -2   6  10        6.30       20.01      6.56 o 
  -1   6  10       33.87       58.11      6.17 o 
   0   6  10      213.96      236.66     10.02 o 
   1   6  10        2.16        0.41      3.77 o 
   2   6  10       12.20       11.21      8.97 o 
   3   6  10        9.01        8.47     11.37 o 
   4   6  10      811.06      682.27     36.30 o 
   5   6  10       87.24      115.69     18.53 o 
   6   6  10       10.60       25.53     11.65 o 
   7   6  10       11.95       26.41     12.52 o 
  -2   7  10        0.26       -1.15      5.08 o 
  -1   7  10       22.70       38.38      9.02 o 
   0   7  10       28.82       37.97      6.06 o 
   1   7  10        1.00       12.24      9.19 o 
   2   7  10       13.36        6.40     10.88 o 
   3   7  10        5.05       11.37     11.15 o 
   4   7  10      291.69      225.36     21.54 o 
   5   7  10        1.31       13.12      9.24 o 
   6   7  10        3.16       19.96     12.03 o 
   7   7  10      157.19      128.48     21.43 o 
  -1   8  10       84.33       89.45     13.78 o 
   0   8  10        6.04       35.53     11.86 o 
   1   8  10       46.72       74.44      8.31 o 
   2   8  10       34.35       53.63     12.57 o 
   3   8  10       34.80       34.50     10.44 o 
   4   8  10       30.04       57.08     14.65 o 
   5   8  10       30.00       39.97     12.90 o 
   2   9  10      258.31      259.15     23.78 o 
  -1  -6  11      101.98      137.67     18.70 o 
   0  -6  11        1.14        7.33     10.01 o 
   1  -6  11      169.55      173.26     22.74 o 
   2  -6  11        1.07       10.39      8.53 o 
   3  -6  11      269.76       41.06     11.32 o 
   4  -6  11       51.53       75.23     15.42 o 
  -2  -5  11      122.61      192.34     19.14 o 
  -1  -5  11       39.36       72.77     15.09 o 
   0  -5  11       41.63       55.66     13.83 o 
   1  -5  11        0.02        0.82      5.69 o 
   2  -5  11       62.02       48.93     12.68 o 
   3  -5  11       97.08      114.10     17.50 o 
   4  -5  11      266.54      212.84     20.01 o 
   5  -5  11        4.15        0.38      7.98 o 
  -3  -4  11       73.44       98.70     26.02 o 
  -2  -4  11      335.49      370.47     26.41 o 
  -1  -4  11       19.76       11.70      5.47 o 
   0  -4  11      154.52      209.67     23.29 o 
   1  -4  11        3.24       -3.61     10.11 o 
   2  -4  11        0.16        9.57     10.17 o 
   3  -4  11       11.12       19.96     11.70 o 
   4  -4  11      296.35      280.31     23.67 o 
   5  -4  11       23.92       48.77     11.75 o 
   6  -4  11        2.61        9.24      8.20 o 
  -4  -3  11        2.01        9.27      8.45 o 
  -3  -3  11       64.20       72.99     11.65 o 
  -2  -3  11      256.92      231.60     21.49 o 
  -1  -3  11      276.67      303.11     25.59 o 
   0  -3  11       69.65       69.00     16.07 o 
   1  -3  11       54.52       68.67     17.66 o 
   2  -3  11       17.33       32.31     14.27 o 
   3  -3  11       39.86       40.95     14.27 o 
   4  -3  11       50.01       72.55     16.40 o 
   5  -3  11        2.98       20.72     10.93 o 
   6  -3  11       10.56       21.49      9.73 o 
   7  -3  11        5.60       15.04     12.52 o 
  -4  -2  11        0.00       10.83      4.87 o 
  -3  -2  11       71.00      101.58     10.33 o 
  -2  -2  11        1.92       17.74     10.50 o 
  -1  -2  11       56.24       73.26     16.89 o 
   0  -2  11        6.10        4.48     11.92 o 
   1  -2  11      108.29       90.16     18.59 o 
   2  -2  11      749.95      759.58     39.04 o 
   3  -2  11        4.74        0.49      8.86 o 
   4  -2  11       25.79       42.92     14.38 o 
   5  -2  11      131.23      146.85     20.34 o 
   6  -2  11        7.25        3.34      9.02 o 
   7  -2  11       71.65       84.63     19.03 o 
   8  -2  11        4.92       24.66     10.83 o 
  -5  -1  11        2.77       20.20      4.18 o 
  -4  -1  11      164.18      157.89      9.68 o 
  -3  -1  11      128.11      124.27      8.19 o 
  -2  -1  11        3.40       13.06      4.06 o 
  -1  -1  11       14.13       31.38     14.49 o 
   0  -1  11      126.67      132.09     20.07 o 
   1  -1  11       46.97       43.52     14.38 o 
   2  -1  11      140.40      160.14     20.94 o 
   3  -1  11        9.16       20.23     11.70 o 
   4  -1  11       72.48       78.13     15.86 o 
   5  -1  11      830.22      622.35     34.66 o 
   6  -1  11        1.19        2.46      8.86 o 
   7  -1  11        4.79       10.93      9.95 o 
   8  -1  11        8.54       50.41     14.05 o 
  -5   0  11        3.69       17.06      5.13 o 
  -4   0  11       45.50       56.42      6.27 o 
  -3   0  11      189.86      169.42      8.40 o 
  -2   0  11      107.02      128.95      8.20 o 
  -1   0  11       15.52       10.11     10.99 o 
   0   0  11     1311.63     1198.99     49.75 o 
   1   0  11        1.95       18.24      5.00 o 
   2   0  11        7.00       12.30     11.54 o 
   3   0  11        0.64        0.38     10.06 o 
   4   0  11      445.07      447.39     28.21 o 
   5   0  11        4.89        7.22     10.28 o 
   6   0  11       19.07       29.96     11.15 o 
   7   0  11       85.09       86.88     16.02 o 
   8   0  11       98.28      105.79     18.43 o 
  -5   1  11       13.36       31.76      5.77 o 
  -4   1  11       31.47       47.28      7.34 o 
  -3   1  11        1.00       11.21      7.22 o 
  -2   1  11      296.36      285.63     13.62 o 
  -1   1  11      296.46      286.31     12.25 o 
   0   1  11      494.86      423.45     28.76 o 
   1   1  11        4.65       10.01      5.11 o 
   2   1  11       72.22       80.98      9.61 o 
   3   1  11       80.82       67.08      9.69 o 
   4   1  11      664.20      612.40     31.98 o 
   5   1  11       89.83       76.22     14.87 o 
   6   1  11      183.60      160.08     19.35 o 
   7   1  11       33.38       46.04     11.54 o 
   8   1  11      245.15      225.47     20.23 o 
  -5   2  11      113.15      104.76     11.61 o 
  -4   2  11        9.87       10.99      5.50 o 
  -3   2  11       53.43       55.76     13.01 o 
  -2   2  11       36.52       50.37      6.77 o 
  -1   2  11       15.09       20.81      6.51 o 
   0   2  11     1136.96     1150.99     47.02 o 
   1   2  11      565.73      549.58     20.12 o 
   2   2  11       38.17       39.89      7.96 o 
   3   2  11      153.88      158.29     13.70 o 
   4   2  11      101.06       54.30     15.80 o 
   5   2  11      196.90      186.63     14.24 o 
   6   2  11      189.97      188.81     14.82 o 
   7   2  11       87.42       79.93     10.02 o 
   8   2  11       25.01       29.43      9.43 o 
  -4   3  11       52.19       59.54     12.82 o 
  -3   3  11      163.98      157.95     12.71 o 
  -2   3  11        0.12        5.04      4.32 o 
  -1   3  11      785.35      688.24     20.90 o 
   0   3  11      396.05      395.11     16.72 o 
   1   3  11      386.51      346.48     16.44 o 
   2   3  11        0.11       -1.00      5.73 o 
   3   3  11       56.26       51.60      8.78 o 
   4   3  11       96.02      102.26     11.00 o 
   5   3  11      475.64      427.70     24.99 o 
   6   3  11        9.61       16.12      7.38 o 
   7   3  11      147.17      129.52     18.75 o 
   8   3  11      122.54      136.57     20.39 o 
  -4   4  11        8.13       29.73      6.48 o 
  -3   4  11       34.09       50.62      8.21 o 
  -2   4  11      169.05      163.46     10.51 o 
  -1   4  11      137.87      162.99     10.01 o 
   0   4  11      513.45      512.89     19.55 o 
   1   4  11       67.94       79.93      9.71 o 
   2   4  11       43.29       53.19      8.94 o 
   3   4  11      243.99      218.51     15.55 o 
   4   4  11      181.83      194.98     13.05 o 
   5   4  11      408.29      381.51     27.56 o 
   6   4  11      109.95      121.81     18.64 o 
   7   4  11      420.44      365.99     28.48 o 
   8   4  11       25.54       35.32     13.61 o 
  -3   5  11       99.30       94.97     12.85 o 
  -2   5  11        0.03       10.95      5.25 o 
  -1   5  11        3.25       17.37      4.48 o 
   0   5  11      158.68      202.02     14.22 o 
   1   5  11        1.69       14.45      5.58 o 
   2   5  11       60.61       73.98      8.73 o 
   3   5  11       72.84       81.96     15.53 o 
   4   5  11      191.74      136.52     19.68 o 
   5   5  11        0.25        8.09     10.33 o 
   6   5  11      136.78      126.35     19.85 o 
   7   5  11        0.37       15.47     11.86 o 
   8   5  11      224.75      235.48     26.19 o 
  -3   6  11       16.22       36.52      6.83 o 
  -2   6  11      610.04      601.11     21.48 o 
  -1   6  11        0.01       14.50     13.50 o 
   0   6  11      260.04      232.78      9.67 o 
   1   6  11       23.71       43.85     11.81 o 
   2   6  11      126.45       89.77     16.18 o 
   3   6  11        6.09       -1.75      9.68 o 
   4   6  11       21.37       35.81     12.85 o 
   5   6  11        0.02       30.02     10.28 o 
   6   6  11      136.16      173.75     21.76 o 
   7   6  11      102.84       96.66     19.63 o 
  -1   7  11      134.18      126.84     14.05 o 
   0   7  11      103.23      110.51      7.88 o 
   1   7  11      236.13      204.32     20.34 o 
   2   7  11       15.95       18.32      7.87 o 
   3   7  11        2.17       19.79     10.50 o 
   4   7  11        0.01       10.06      8.26 o 
   5   7  11        2.52       18.26      9.40 o 
   6   7  11       27.64       71.13     15.80 o 
   0   8  11        7.69       27.94     10.55 o 
   1   8  11        8.21       25.10      9.84 o 
   2   8  11        5.24       25.10     10.83 o 
   3   8  11      284.14      259.15     23.40 o 
   4   8  11      111.35      111.15     17.93 o 
  -1  -5  12        0.22       25.59     10.55 o 
   0  -5  12       12.32       43.30     10.72 o 
   1  -5  12       14.17       39.37     11.70 o 
   2  -5  12      466.50      462.16     30.84 o 
   3  -5  12        0.97        5.58      8.58 o 
   4  -5  12      179.22      208.80     20.50 o 
  -2  -4  12      142.57      190.43     17.82 o 
  -1  -4  12        1.21       12.30      7.76 o 
   0  -4  12      243.17      264.40     23.62 o 
   1  -4  12        3.29       25.42     11.75 o 
   2  -4  12      453.57      484.03     31.55 o 
   3  -4  12       21.04       50.46     11.65 o 
   4  -4  12      105.62      106.29     18.43 o 
   5  -4  12       23.54       33.41     10.99 o 
  -3  -3  12       57.37       75.18     13.56 o 
  -2  -3  12       83.27       95.68     16.84 o 
  -1  -3  12        4.72       15.36     10.93 o 
   0  -3  12       30.92       31.66     10.72 o 
   1  -3  12       97.58      110.06     19.41 o 
   2  -3  12      140.49      129.30     20.28 o 
   3  -3  12      246.69      249.48     24.11 o 
   4  -3  12        3.84        6.45      9.40 o 
   5  -3  12      197.41      167.63     22.47 o 
   6  -3  12        0.05        7.87     11.70 o 
  -3  -2  12      205.13      232.58     21.16 o 
  -2  -2  12       14.87       36.96     10.99 o 
  -1  -2  12      209.04      213.61     20.89 o 
   0  -2  12       30.30       24.60     12.85 o 
   1  -2  12        7.85       15.14     13.94 o 
   2  -2  12       14.94       31.49     14.82 o 
   3  -2  12      348.53      329.90     27.01 o 
   4  -2  12        2.90       -4.98      9.95 o 
   5  -2  12       12.04       12.19     11.10 o 
   6  -2  12       11.12       53.85     15.58 o 
   7  -2  12       81.18       72.99     17.93 o 
  -4  -1  12       12.36       39.42     11.81 o 
  -3  -1  12      265.09      255.33     22.03 o 
  -2  -1  12      122.70      153.91     20.01 o 
  -1  -1  12      132.65      163.20     22.36 o 
   0  -1  12       60.78       68.18     15.80 o 
   1  -1  12       32.55       35.92     14.11 o 
   2  -1  12       53.77       55.88     17.17 o 
   3  -1  12       70.66       75.94     17.60 o 
   4  -1  12        1.65       28.43     13.34 o 
   5  -1  12       22.50       29.41     14.65 o 
   6  -1  12        0.49        4.54     10.17 o 
   7  -1  12       69.28       88.79     17.22 o 
  -4   0  12       51.27       70.46      8.97 o 
  -3   0  12       11.54       34.28     11.15 o 
  -2   0  12       27.39       51.94     14.65 o 
  -1   0  12        0.55        4.10     10.17 o 
   0   0  12       29.40       50.35     14.60 o 
   1   0  12      821.95      728.42     38.87 o 
   2   0  12        7.75       13.68      6.46 o 
   3   0  12        4.62       -1.75      9.62 o 
   4   0  12       68.90       52.81     14.27 o 
   5   0  12        1.17        5.69     10.50 o 
   6   0  12       67.85       67.19     14.38 o 
   7   0  12        5.59        3.06      8.15 o 
   8   0  12       43.14       68.56     13.89 o 
  -4   1  12      114.51      146.02     28.48 o 
  -3   1  12        3.37       11.65      4.28 o 
  -2   1  12        3.14       20.34     11.92 o 
  -1   1  12       13.38        7.87     11.48 o 
   0   1  12       13.29       24.82     12.96 o 
   1   1  12      166.26      176.38     21.65 o 
   2   1  12       13.53       24.66      6.39 o 
   3   1  12       32.66       35.37      8.31 o 
   4   1  12      699.77      645.26     24.16 o 
   5   1  12       45.63       60.96     14.11 o 
   6   1  12        6.89        7.00      7.98 o 
   7   1  12        1.71       10.99      8.97 o 
   8   1  12      117.46      123.18     17.50 o 
  -4   2  12      110.21      113.43     11.29 o 
  -3   2  12       24.71       30.57     15.28 o 
  -2   2  12        0.34        7.49     10.01 o 
  -1   2  12      777.77      678.01     38.11 o 
   0   2  12       35.73       29.80     13.94 o 
   1   2  12        7.90       15.95      9.24 o 
   2   2  12       16.62       16.13      6.72 o 
   3   2  12      376.80      377.93     18.12 o 
   4   2  12       42.74       74.84     10.76 o 
   5   2  12       12.54       20.45      7.87 o 
   6   2  12       75.92       79.48     22.31 o 
   7   2  12       52.27       82.60     10.28 o 
   8   2  12        1.35       12.23      6.18 o 
  -3   3  12      171.48      161.09     10.54 o 
  -2   3  12       66.82       89.99     18.04 o 
  -1   3  12      386.68      349.09     26.13 o 
   0   3  12       32.71       47.78     13.61 o 
   1   3  12      122.44      137.11     11.65 o 
   2   3  12        8.04       14.90      6.85 o 
   3   3  12      907.16      784.19     26.17 o 
   4   3  12       54.11       54.13     13.18 o 
   5   3  12      179.17      193.43     14.00 o 
   6   3  12        9.82       30.95      6.77 o 
   7   3  12      221.00      255.27     22.91 o 
   8   3  12      153.56      167.63     21.87 o 
  -3   4  12       51.97       56.45      7.44 o 
  -2   4  12       29.75       42.86     12.96 o 
  -1   4  12      533.27      552.15     32.42 o 
   0   4  12      249.02      264.95     21.98 o 
   1   4  12        8.96       24.17      7.13 o 
   2   4  12      149.83      152.87     12.85 o 
   3   4  12      157.76      172.52     16.81 o 
   4   4  12      145.19      161.73     12.40 o 
   5   4  12      191.27      211.59     22.36 o 
   6   4  12       35.95       45.22     12.08 o 
   7   4  12       20.47        3.88      9.08 o 
  -2   5  12      508.08      485.23     18.18 o 
  -1   5  12      164.15      180.37     17.66 o 
   0   5  12      307.82      317.60     22.74 o 
   1   5  12       16.15       26.96      8.15 o 
   2   5  12       16.13       25.34      6.17 o 
   3   5  12       30.38       39.75     12.85 o 
   4   5  12      332.61      344.83     26.19 o 
   5   5  12        0.88        6.01      8.75 o 
   6   5  12      111.22      136.36     19.30 o 
   7   5  12       84.38      128.43     20.50 o 
  -2   6  12       64.33       65.94      6.88 o 
  -1   6  12      208.97      231.87     18.81 o 
   0   6  12       56.75       73.70     13.01 o 
   1   6  12        4.43       14.87      9.84 o 
   2   6  12      219.30      213.61     20.17 o 
   3   6  12       45.03       -3.20      6.40 o 
   4   6  12      514.19      425.74     28.76 o 
   5   6  12       39.77       57.90     13.01 o 
   6   6  12      386.52      308.30     25.20 o 
   1   7  12        0.03        3.55      8.97 o 
   2   7  12      154.71      147.40     19.52 o 
   3   7  12      106.50      106.07     16.51 o 
   4   7  12       24.53       40.40     11.10 o 
   5   7  12      118.43      106.72     17.60 o 
   0  -4  13       53.98       71.13     15.53 o 
   1  -4  13        7.84       19.30      8.69 o 
   2  -4  13       34.73       39.53     15.25 o 
   3  -4  13       43.45       74.57     15.80 o 
   4  -4  13       57.92       73.15     16.18 o 
  -1  -3  13       50.12       79.50     15.69 o 
   0  -3  13       12.43       59.87     14.00 o 
   1  -3  13      388.79      407.97     29.25 o 
   2  -3  13       22.33       64.73     15.75 o 
   3  -3  13      171.06      168.56     21.60 o 
   4  -3  13      120.86      152.43     21.10 o 
   5  -3  13       94.77       92.29     19.19 o 
  -2  -2  13        2.77       24.66     10.39 o 
  -1  -2  13      223.96      209.62     20.89 o 
   0  -2  13       25.39       36.41     12.14 o 
   1  -2  13      477.01      479.82     32.80 o 
   2  -2  13        0.79       18.26     11.48 o 
   3  -2  13      122.10      119.84     20.50 o 
   4  -2  13      163.30      166.32     23.07 o 
   5  -2  13      149.64      120.50     20.39 o 
   6  -2  13        1.37       16.02     11.04 o 
  -3  -1  13      112.24      129.74     19.19 o 
  -2  -1  13        2.28        8.42      7.22 o 
  -1  -1  13       61.00       50.19     14.32 o 
   0  -1  13       68.33      107.05     18.10 o 
   1  -1  13      150.08      129.85     21.32 o 
   2  -1  13      115.79      120.34     21.21 o 
   3  -1  13       39.85       24.44     14.65 o 
   4  -1  13      156.11      186.71     24.22 o 
   5  -1  13       63.25       72.11     18.15 o 
   6  -1  13      153.15      152.10     21.16 o 
   7  -1  13      189.65      197.26     23.84 o 
  -3   0  13      105.04      121.59     18.59 o 
  -2   0  13      204.98      215.58     21.54 o 
  -1   0  13       65.14       46.91     16.57 o 
   0   0  13       18.98       19.96     12.90 o 
   1   0  13       15.02       23.45     13.94 o 
   2   0  13      231.93      239.47     26.57 o 
   3   0  13       28.75       47.84     15.75 o 
   4   0  13       34.02       38.38     14.98 o 
   5   0  13        1.66       19.74     11.04 o 
   6   0  13      133.97      113.56     19.68 o 
   7   0  13        2.79        6.62      8.47 o 
  -3   1  13       16.44       40.79     12.19 o 
  -2   1  13      206.33      236.63     23.51 o 
  -1   1  13       27.89       31.66     13.45 o 
   0   1  13       28.54       21.98     14.60 o 
   1   1  13       48.90       48.50     15.69 o 
   2   1  13       61.24       70.59      9.04 o 
   3   1  13        1.35        5.68      7.22 o 
   4   1  13       15.51       20.21      7.83 o 
   5   1  13        8.34       13.55      4.74 o 
   6   1  13      127.86      157.62     20.28 o 
   7   1  13        3.50       26.63     10.44 o 
  -3   2  13       10.86       14.32     11.21 o 
  -2   2  13        9.30       27.66     12.52 o 
  -1   2  13        5.14       16.95     11.97 o 
   0   2  13      553.95      490.70     32.48 o 
   1   2  13        3.44       13.72     10.44 o 
   2   2  13        2.67       10.34      6.25 o 
   3   2  13       12.44       27.23      8.26 o 
   4   2  13        0.94       12.81      7.62 o 
   5   2  13       40.84       51.82      9.08 o 
   6   2  13       50.45       51.58      8.91 o 
   7   2  13       44.94       47.88      8.38 o 
  -2   3  13        1.18        4.48      8.75 o 
  -1   3  13        3.14       15.64     11.15 o 
   0   3  13      114.96      109.84     17.60 o 
   1   3  13        0.62        9.95      8.37 o 
   2   3  13        9.98       31.12     12.44 o 
   3   3  13      364.05      339.64     17.45 o 
   4   3  13      181.06      187.40     16.24 o 
   5   3  13       10.78       30.50      6.99 o 
   6   3  13        0.42       13.93      5.33 o 
   7   3  13      119.78      117.11     19.35 o 
  -2   4  13      342.11      303.11     25.42 o 
  -1   4  13      102.31      131.87     18.64 o 
   0   4  13        2.44       21.27      8.37 o 
   1   4  13       17.05       36.52      9.95 o 
   2   4  13      161.44      199.27     13.18 o 
   3   4  13       68.13      112.15     11.27 o 
   4   4  13        0.01       17.91      5.37 o 
   5   4  13       28.21       31.00     10.88 o 
   6   4  13       28.29       37.29     11.10 o 
  -1   5  13      113.50      132.26     17.44 o 
   0   5  13       84.42      107.65     16.29 o 
   1   5  13        0.89       24.93      5.38 o 
   2   5  13      756.29      686.76     35.87 o 
   3   5  13        9.30       23.73      9.90 o 
   4   5  13      126.84      149.48     18.86 o 
   5   5  13        0.66        9.29      8.37 o 
   6   5  13      169.89      204.04     20.34 o 
   1   6  13       79.78      123.67     15.80 o 
   2   6  13      153.41      167.25     20.07 o 
   3   6  13       69.38       66.10     14.38 o 
   4   6  13      132.49      131.93     18.21 o 
   5   6  13        1.52        6.07      8.69 o 
   2   7  13       19.05       42.86     11.75 o 
   3   7  13      147.00        6.67      5.25 o 
   1  -3  14       34.95       65.66     14.71 o 
   2  -3  14       66.21      105.79     19.74 o 
   3  -3  14      147.87      173.48     24.11 o 
   4  -3  14      144.98      158.72     23.89 o 
  -1  -2  14       89.69      128.05     19.79 o 
   0  -2  14        1.58       36.47     11.43 o 
   1  -2  14       45.88       66.70     15.64 o 
   2  -2  14        5.20        3.94     13.07 o 
   3  -2  14      147.77      191.80     26.46 o 
   4  -2  14        3.31       -5.93     11.86 o 
   5  -2  14       11.67       25.04     14.38 o 
  -1  -1  14        7.85       30.95     10.88 o 
   0  -1  14      202.23      238.65     27.17 o 
   1  -1  14      115.57      147.95     23.45 o 
   2  -1  14      127.42      134.50     22.53 o 
   3  -1  14      233.38      273.81     29.80 o 
   4  -1  14       74.64      104.81     20.50 o 
   5  -1  14       59.66       60.03     18.64 o 
   6  -1  14      108.44      117.11     22.14 o 
  -1   0  14       59.35       90.92     18.53 o 
   0   0  14      319.40      338.54     29.20 o 
   1   0  14       73.98       85.51     19.52 o 
   2   0  14      115.98      122.25     20.34 o 
   3   0  14      350.39      398.90     19.11 o 
   4   0  14      168.89      206.01     25.42 o 
   5   0  14       10.01       15.20     12.68 o 
   6   0  14      206.67      217.16     25.37 o 
  -2   1  14       33.51       40.35     13.34 o 
  -1   1  14       12.19       33.95     13.67 o 
   0   1  14      118.22      104.59     20.17 o 
   1   1  14       12.84       33.30     13.29 o 
   2   1  14      107.86       73.54     17.82 o 
   3   1  14       65.65      102.79     19.08 o 
   4   1  14      220.00      220.84     15.60 o 
   5   1  14      170.88      163.59     16.24 o 
   6   1  14      246.01      239.36     15.96 o 
  -1   2  14        8.59       39.86     13.50 o 
   0   2  14       20.01       42.48     15.04 o 
   1   2  14       79.17       93.05     19.63 o 
   2   2  14      160.47      186.77     23.73 o 
   3   2  14       61.42       74.99     10.24 o 
   4   2  14        1.42       19.06     11.21 o 
   5   2  14      167.72      171.53     14.39 o 
   6   2  14        0.61       21.50      6.66 o 
  -1   3  14       14.56       32.20     10.72 o 
   0   3  14       20.29       34.39     13.23 o 
   1   3  14       49.61       64.19     14.22 o 
   2   3  14       21.81       31.93     11.04 o 
   3   3  14        1.13       18.93      7.16 o 
   4   3  14        6.39       16.90      6.66 o 
   6   3  14        0.32        5.19      7.98 o 
  -1   4  14      259.03      248.38     22.74 o 
   0   4  14        0.01        6.62      6.94 o 
   1   4  14       13.20       44.34     12.30 o 
   2   4  14        0.49       28.50      6.17 o 
   3   4  14        7.84       12.63      5.66 o 
   4   4  14       23.19       45.11     12.03 o 
   5   4  14       75.61       94.09     16.24 o 
   6   4  14       28.67       43.96     12.08 o 
   0   5  14        6.62       33.35      9.79 o 
   2   5  14      106.10      120.61     16.07 o 
   3   5  14      294.90      244.45     21.27 o 
   4   5  14        9.86       18.37      9.24 o 
   5   5  14        2.28        3.12     10.06 o 
   3   6  14       18.35       41.93     11.43 o 
   1  -1  15      112.44      178.62     24.60 o 
   2  -1  15      134.13      166.86     25.53 o 
   3  -1  15      179.25      223.56     27.45 o 
   4  -1  15       24.58       47.46     16.24 o 
   0   0  15       51.39       72.77     17.06 o 
   1   0  15        2.02       31.44     13.61 o 
   2   0  15      193.52      182.56     24.71 o 
   3   0  15       12.00       18.21     13.50 o 
   4   0  15        0.06       13.72     12.57 o 
   5   0  15       66.78       92.42     25.18 o 
   0   1  15      189.20      236.85     27.34 o 
   1   1  15       69.17       84.69     19.35 o 
   2   1  15      258.46      279.38     26.57 o 
   3   1  15       46.83       93.71     19.25 o 
   4   1  15       25.00       25.33      7.22 o 
   5   1  15       14.86       18.96      6.86 o 
   0   2  15      195.75      242.59     27.83 o 
   1   2  15       76.24      118.09     18.59 o 
   2   2  15      413.58      425.25     31.16 o 
   3   2  15       70.93      103.44     18.15 o 
   4   2  15       42.09       40.38      8.33 o 
   5   2  15      109.55      133.18     13.51 o 
   1   3  15      129.07      121.76     19.19 o 
   2   3  15        9.61       54.07     14.11 o 
   3   3  15      276.52      311.11     16.00 o 
   4   3  15       91.80      110.75     12.53 o 
   5   3  15      229.82      218.79     14.46 o 
   2   4  15       59.89       87.26     15.80 o 
   3   4  15        7.61       37.29      6.93 o 
   4   4  15      139.86      135.81     18.37 o 
                                                 
